# Supplementary material for: A root cap-localized NAC transcription factor controls root halotropic response to salt stress in Arabidopsis
Source: Nat Commun. 2024 Mar 7;15:2061. doi: 10.1038/s41467-024-46482-7 (PMC10917740; doi:10.1038/s41467-024-46482-7)
Supplement: Supplementary file 8 — Source Data [file 41467_2024_46482_MOESM8_ESM.xlsx]

## Sheet: Fig 1
Fig 1c	Halotropic curvature(o)													Fig 1d	Halotropic curvature(o)								Fig 1f	Halotropic curvature(o)
	col-0				smb-3				pSMB:SMB-GFP/smb-3							col-0			smb-3					col-0												35S:SMB-GR
	mock		250 mM NaCl		mock		250 mM NaCl		mock		250 mM NaCl				time(mins)	Root1	Root2	Root3	Root1	Root2	Root3		NaCl	Mock						100 mM						Mock						100 mM
	Root1	-26.565	Root1	1.779	Root1	-30.379	Root1	-20.155	Root1	-35.57	Root1	6.259			0	0	0	1.394	0	0	6.34		Dex		MOCK		0.1 μM		1 μM		MOCK		0.1 μM		1 μM		MOCK		0.1 μM		1 μM		MOCK		0.1 μM		1 μM
	Root2	-26.422	Root2	3.492	Root2	-28.409	Root2	-20.01	Root2	-35.184	Root2	7.628			5	0	0	1.394	0	0	6.34			Root1	-20.421	Root1	-12.197	Root1	-16.291	Root1	-3.15	Root1	-14.732	Root1	-10.176	Root1	-27.228	Root1	-31.31	Root1	-25.38	Root1	-16.382	Root1	-13.405	Root1	-19.231
	Root3	-25.677	Root3	3.497	Root3	-25.105	Root3	-18.477	Root3	-35.055	Root3	8.13			10	0	0	1.394	0	0	6.34			Root2	-19.688	Root2	-11.336	Root2	-14.787	Root2	-1.671	Root2	-6.697	Root2	-9.05	Root2	-26.636	Root2	-24.998	Root2	-20.642	Root2	-12.924	Root2	-9.982	Root2	-15.855
	Root4	-23.551	Root4	4.743	Root4	-22.694	Root4	-17.447	Root4	-34.764	Root4	9.201			15	0	0	4.577	0	0	6.34			Root3	-18.173	Root3	-10.395	Root3	-13.671	Root3	0.686	Root3	-4.298	Root3	-4.692	Root3	-23.981	Root3	-22.378	Root3	-20.385	Root3	-3.48	Root3	-9.977	Root3	-13.545
	Root5	-23.249	Root5	6.849	Root5	-18.448	Root5	-15.709	Root5	-33.075	Root5	9.211			20	0	0	5.198	0	0	6.34			Root4	-18.039	Root4	-9.426	Root4	-13.017	Root4	2.116	Root4	-3.007	Root4	-2.167	Root4	-23.452	Root4	-19.938	Root4	-19.958	Root4	-2.964	Root4	-7.713	Root4	-9.083
	Root6	-23.233	Root6	9.462	Root6	-16.934	Root6	-15.253	Root6	-27.694	Root6	9.469			25	0	0	5.198	0	0	6.34			Root5	-15.358	Root5	-9.324	Root5	-12.172	Root5	2.122	Root5	-1.06	Root5	-2.082	Root5	-21.216	Root5	-19.562	Root5	-17.2	Root5	-0.588	Root5	-7.628	Root5	-7.961
	Root7	-22.859	Root7	9.512	Root7	-15.582	Root7	-14.331	Root7	-27.557	Root7	9.62			30	0	0	7.77	0	0	6.34			Root6	-15.347	Root6	-9.063	Root6	-12.098	Root6	3.009	Root6	-0.509	Root6	-0.784	Root6	-19.391	Root6	-17.459	Root6	-15.608	Root6	3.702	Root6	-6.737	Root6	-7.405
	Root8	-21.227	Root8	10.947	Root8	-15.481	Root8	-13.595	Root8	-27.338	Root8	9.723			35	0	0	7.77	0	0	6.34			Root7	-15.136	Root7	-8.94	Root7	-11.177	Root7	3.467	Root7	0.363	Root7	1.595	Root7	-18.67	Root7	-16.483	Root7	-14.493	Root7	5.956	Root7	-4.566	Root7	-5.525
	Root9	-21.074	Root9	11.512	Root9	-14.982	Root9	-12.095	Root9	-24.476	Root9	9.839			40	0	0	8.135	0	0	6.34			Root8	-14.288	Root8	-8.421	Root8	-11.114	Root8	3.591	Root8	3.26	Root8	2.048	Root8	-18.096	Root8	-16.433	Root8	-13.54	Root8	6.054	Root8	1.483	Root8	-5.457
	Root10	-20.663	Root10	12.282	Root10	-14.663	Root10	-11.484	Root10	-23.538	Root10	11.566			45	0	0	9.788	0	0	10.62			Root9	-13.858	Root9	-8.411	Root9	-11.007	Root9	3.789	Root9	4.136	Root9	3.319	Root9	-17.298	Root9	-15.241	Root9	-12.42	Root9	7.033	Root9	2.458	Root9	-4.213
	Root11	-20.454	Root11	13.175	Root11	-14.635	Root11	-9.638	Root11	-23.199	Root11	12.252			50	0	0	9.788	0	0	10.62			Root10	-13.206	Root10	-7.459	Root10	-10.969	Root10	4.186	Root10	4.85	Root10	4.06	Root10	-17.214	Root10	-14.721	Root10	-11.652	Root10	7.056	Root10	3.931	Root10	2.776
	Root12	-20.161	Root12	13.65	Root12	-14.071	Root12	-9.462	Root12	-22.576	Root12	13.339			55	0	0	9.468	0	0	9.462			Root11	-12.619	Root11	-6.714	Root11	-10.66	Root11	5.076	Root11	5.221	Root11	4.736	Root11	-17.162	Root11	-14.236	Root11	-11.425	Root11	7.221	Root11	4.002	Root11	3.955
	Root13	-19.259	Root13	13.664	Root13	-13.591	Root13	-9.116	Root13	-22.557	Root13	13.87			60	2.045	0	11.317	0	0	9.462			Root12	-12.053	Root12	-6.588	Root12	-9.722	Root12	5.088	Root12	5.44	Root12	5.155	Root12	-17.006	Root12	-14.188	Root12	-11.351	Root12	7.762	Root12	4.264	Root12	4.381
	Root14	-17.649	Root14	17.268	Root14	-13.155	Root14	-8.747	Root14	-21.779	Root14	14.783			65	3.18	0	11.317	0	0	8.13			Root13	-11.9	Root13	-6.101	Root13	-9.432	Root13	5.199	Root13	5.709	Root13	5.898	Root13	-16.399	Root13	-13.923	Root13	-10.984	Root13	7.819	Root13	5.81	Root13	4.79
	Root15	-17.552	Root15	17.613	Root15	-12.458	Root15	-8.312	Root15	-19.994	Root15	16.569			70	3.18	0	13.002	0	0	8.13			Root14	-11.458	Root14	-5.882	Root14	-9.087	Root14	5.384	Root14	5.711	Root14	6.36	Root14	-16.211	Root14	-13.483	Root14	-9.384	Root14	7.839	Root14	5.952	Root14	4.996
	Root16	-17.279	Root16	18.04	Root16	-10.428	Root16	-7.552	Root16	-19.737	Root16	16.683			75	3.366	0	13.002	0	0	8.973			Root15	-11.454	Root15	-4.939	Root15	-8.783	Root15	5.524	Root15	6.254	Root15	6.683	Root15	-16.144	Root15	-12.845	Root15	-9.057	Root15	9.44	Root15	6.465	Root15	5.024
	Root17	-17.09	Root17	18.947	Root17	-10.119	Root17	-7.303	Root17	-19.599	Root17	17.216			80	3.366	0	15.077	0	0	8.973			Root16	-11.096	Root16	-4.76	Root16	-8.62	Root16	6.028	Root16	6.469	Root16	6.725	Root16	-15.848	Root16	-10.761	Root16	-9.002	Root16	9.495	Root16	6.493	Root16	5.238
	Root18	-15.902	Root18	18.97	Root18	-9.367	Root18	-7.237	Root18	-19.593	Root18	17.393			85	3.366	1.178	15.077	0	0	10.784			Root17	-11.08	Root17	-4.652	Root17	-7.938	Root17	6.123	Root17	6.56	Root17	7.139	Root17	-15.524	Root17	-10.514	Root17	-8.58	Root17	9.587	Root17	7.718	Root17	5.852
	Root19	-15.573	Root19	18.995	Root19	-8.883	Root19	-6.902	Root19	-19.164	Root19	18.004			90	3.814	2.726	16.27	0	0	10.784			Root18	-10.964	Root18	-4.529	Root18	-7.798	Root18	6.372	Root18	6.605	Root18	7.32	Root18	-15.503	Root18	-10.006	Root18	-7.726	Root18	9.66	Root18	7.951	Root18	5.997
	Root20	-15.431	Root20	18.997	Root20	-8.728	Root20	-6.396	Root20	-18.861	Root20	18.101			95	4.764	2.121	16.27	0	0	10.784			Root19	-10.413	Root19	-4.431	Root19	-7.267	Root19	6.447	Root19	6.921	Root19	7.505	Root19	-15.226	Root19	-8.926	Root19	-7.509	Root19	9.773	Root19	8.894	Root19	6.476
	Root21	-15.082	Root21	19.213	Root21	-8.722	Root21	-6.147	Root21	-18.704	Root21	18.752			100	6.34	1.614	17.113	0	0	9.866			Root20	-9.699	Root20	-4.37	Root20	-6.353	Root20	6.577	Root20	7.189	Root20	7.53	Root20	-15.044	Root20	-8.857	Root20	-6.467	Root20	10.16	Root20	10.081	Root20	8.13
	Root22	-14.86	Root22	19.722	Root22	-7.963	Root22	-3.418	Root22	-18.687	Root22	19.028			105	5.572	1.614	17.113	0	0	9.866			Root21	-9.432	Root21	-4.265	Root21	-6.156	Root21	8.439	Root21	7.55	Root21	7.83	Root21	-14.78	Root21	-8.291	Root21	-5.332	Root21	10.518	Root21	10.928	Root21	8.764
	Root23	-14.621	Root23	19.983	Root23	-7.51	Root23	-2.841	Root23	-17.84	Root23	19.081			110	7.125	2.386	18.446	0	0	9.866			Root22	-8.893	Root22	-3.948	Root22	-5.905	Root22	8.843	Root22	8.041	Root22	7.95	Root22	-14.562	Root22	-7.819	Root22	-4.275	Root22	10.732	Root22	11.665	Root22	9.991
	Root24	-14.494	Root24	21.083	Root24	-7.407	Root24	-2.509	Root24	-17.832	Root24	19.493			115	8.326	2.386	17.251	0	0	13.496			Root23	-8.77	Root23	-3.634	Root23	-5.61	Root23	8.857	Root23	8.244	Root23	7.973	Root23	-14.464	Root23	-7.574	Root23	-4.105	Root23	10.821	Root23	11.967	Root23	10.7
	Root25	-14.327	Root25	21.773	Root25	-7.15	Root25	-2.255	Root25	-17.819	Root25	20.21			120	8.366	3.053	17.889	0	0	13.496			Root24	-8.481	Root24	-3.498	Root24	-5.568	Root24	9.232	Root24	8.342	Root24	8.59	Root24	-13.906	Root24	-7.151	Root24	-2.346	Root24	11.547	Root24	12.509	Root24	12.565
	Root26	-14.209	Root26	22.097	Root26	-7.125	Root26	-2.246	Root26	-17.362	Root26	20.238			125	10.305	3.053	17.889	0	0	13.496			Root25	-8.468	Root25	-3.451	Root25	-5.329	Root25	9.462	Root25	9.292	Root25	11.675	Root25	-13.198	Root25	-6.989	Root25	-0.114	Root25	12.49	Root25	12.707	Root25	13.736
	Root27	-14.007	Root27	22.324	Root27	-7.02	Root27	-2.092	Root27	-16.809	Root27	20.445			130	11.634	4.086	18.446	0	0	13.496			Root26	-8.298	Root26	-2.913	Root26	-5.265	Root26	9.988	Root26	9.537	Root26	12.13	Root26	-13.093	Root26	-6.85	Root26	0.71	Root26	12.709	Root26	13.958	Root26	14.018
	Root28	-13.736	Root28	22.474	Root28	-6.797	Root28	-1.941	Root28	-16.26	Root28	21.392			135	13.627	4.086	18.446	0	0	12.095			Root27	-8.172	Root27	-2.419	Root27	-5.198	Root27	10.256	Root27	9.589	Root27	12.337	Root27	-12.977	Root27	-6.358	Root27	0.973	Root27	12.929	Root27	16.229	Root27	14.27
	Root29	-13.612	Root29	22.721	Root29	-6.447	Root29	-1.336	Root29	-16.132	Root29	22.159			140	14.826	5.528	18.446	0	0	12.095			Root28	-6.517	Root28	-2.041	Root28	-5.175	Root28	10.358	Root28	10.104	Root28	12.553	Root28	-12.709	Root28	-4.894	Root28	1.356	Root28	13.127	Root28	16.237	Root28	14.29
	Root30	-13.36	Root30	23.195	Root30	-5.83	Root30	-0.273	Root30	-15.828	Root30	22.199			145	16.39	5.528	18.446	0	0	14.931			Root29	-6.502	Root29	-1.784	Root29	-4.825	Root29	10.861	Root29	11.158	Root29	12.924	Root29	-12.643	Root29	-4.733	Root29	1.776	Root29	13.456	Root29	16.436	Root29	15.724
	Root31	-12.953	Root31	23.411	Root31	-5.728	Root31	-0.158	Root31	-15.211	Root31	22.405			150	17.447	5.528	19.81	0	0	14.931			Root30	-6.314	Root30	-1.071	Root30	-4.744	Root30	10.896	Root30	11.31	Root30	13.187	Root30	-12.58	Root30	-4.095	Root30	1.868	Root30	13.957	Root30	17.218	Root30	15.735
	Root32	-12.732	Root32	23.895	Root32	-5.404	Root32	1.506	Root32	-14.962	Root32	22.75			155	18.435	5.194	19.81	0	0	13.241			Root31	-5.751	Root31	-0.978	Root31	-4.728	Root31	11.137	Root31	11.784	Root31	14.009	Root31	-12.492	Root31	-3.771	Root31	2.084	Root31	14.08	Root31	18.831	Root31	16.216
	Root33	-12.665	Root33	24.905	Root33	-5.162	Root33	2.105	Root33	-14.153	Root33	22.756			160	18.925	5.194	19.037	0	0	13.241			Root32	-5.448	Root32	-0.646	Root32	-4.614	Root32	11.3	Root32	12.185	Root32	14.036	Root32	-12.26	Root32	-3.753	Root32	2.261	Root32	14.462	Root32	19.045	Root32	17.555
	Root34	-12.034	Root34	25.334	Root34	-5.08	Root34	2.705	Root34	-14.036	Root34	22.834			165	21.801	7.765	20.148	0	0	14.744			Root33	-5.127	Root33	-0.612	Root33	-4.55	Root33	12.156	Root33	12.259	Root33	14.297	Root33	-11.251	Root33	-3.411	Root33	3.031	Root33	14.922	Root33	19.3	Root33	17.996
	Root35	-12.002	Root35	25.921	Root35	-5.025	Root35	2.77	Root35	-13.851	Root35	23.199			170	23.806	8.13	20.148	0	0	14.744			Root34	-4.912	Root34	-0.221	Root34	-3.904	Root34	12.265	Root34	13.456	Root34	14.97	Root34	-10.871	Root34	-2.994	Root34	3.193	Root34	15.122	Root34	21.328	Root34	18.677
	Root36	-11.663	Root36	26.211	Root36	-4.195	Root36	3.013	Root36	-13.36	Root36	23.893			175	25.821	8.13	21.514	0	0	16.699			Root35	-4.344	Root35	0.142	Root35	-3.856	Root35	12.824	Root35	13.863	Root35	15.45	Root35	-10.281	Root35	-2.668	Root35	3.867	Root35	15.462	Root35	21.733	Root35	18.735
	Root37	-11.074	Root37	26.222	Root37	-2.961	Root37	3.2	Root37	-13.021	Root37	24.034			180	24.146	8.366	21.514	0	0	16.699			Root36	-4.302	Root36	0.472	Root36	-3.633	Root36	12.848	Root36	14.452	Root36	15.687	Root36	-9.625	Root36	-2.34	Root36	4.507	Root36	15.698	Root36	22.074	Root36	19.339
	Root38	-10.739	Root38	26.282	Root38	-2.806	Root38	3.694	Root38	-13.02	Root38	24.101			185	28.179	9.462	23.001	0	0	16.699			Root37	-4.21	Root37	2.422	Root37	-3.528	Root37	13.043	Root37	15.364	Root37	15.841	Root37	-9.315	Root37	-0.012	Root37	4.738	Root37	16.119	Root37	22.173	Root37	20.136
	Root39	-10.739	Root39	26.358	Root39	-2.454	Root39	3.83	Root39	-12.867	Root39	24.129			190	28.179	10.305	23.001	0	0	15.255			Root38	-4.076	Root38	2.435	Root38	-3.029	Root38	13.319	Root38	15.87	Root38	15.925	Root38	-9.263	Root38	0.58	Root38	4.837	Root38	16.378	Root38	22.321	Root38	20.294
	Root40	-10.526	Root40	26.701	Root40	-1.98	Root40	3.883	Root40	-12.858	Root40	24.728			195	28.887	11.004	23.001	0	0	15.255			Root39	-3.788	Root39	2.493	Root39	-3.002	Root39	13.928	Root39	15.983	Root39	16.105	Root39	-9.031	Root39	1.007	Root39	5.068	Root39	17.17	Root39	23.035	Root39	20.618
	Root41	-10.437	Root41	27.165	Root41	-1.591	Root41	4.021	Root41	-12.6	Root41	25.029			200	29.982	12.529	23.642	0	0	18.435			Root40	-3.764	Root40	2.569	Root40	-2.491	Root40	14.268	Root40	17.245	Root40	17.592	Root40	-8.297	Root40	2.052	Root40	5.121	Root40	17.571	Root40	24.167	Root40	21.042
	Root42	-9.951	Root42	27.235	Root42	-1.287	Root42	4.102	Root42	-12.478	Root42	25.408			205	31.608	12.529	23.642	0	0	18.435			Root41	-3.666	Root41	2.872	Root41	-2.424	Root41	14.5	Root41	17.286	Root41	17.999	Root41	-8.236	Root41	2.161	Root41	5.264	Root41	17.722	Root41	24.668	Root41	21.517
	Root43	-9.853	Root43	27.3	Root43	0.075	Root43	4.147	Root43	-11.936	Root43	25.523			210	35.311	13.325	25.03	0	0	19.983			Root42	-3.577	Root42	3.02	Root42	-1.887	Root42	14.938	Root42	17.987	Root42	19.003	Root42	-8.011	Root42	2.818	Root42	6.356	Root42	18.132	Root42	24.741	Root42	21.802
	Root44	-9.232	Root44	27.816	Root44	0.209	Root44	4.251	Root44	-11.881	Root44	25.636			215	35.311	13.325	25.783	0	0	19.983			Root43	-3.194	Root43	3.045	Root43	-1.868	Root43	16.091	Root43	18.343	Root43	19.817	Root43	-7.957	Root43	3.094	Root43	6.928	Root43	18.446	Root43	24.834	Root43	22.019
	Root45	-8.886	Root45	28.414	Root45	1.685	Root45	4.306	Root45	-11.619	Root45	25.647			220	34.695	14.036	27.422	0	0	19.983			Root44	-2.912	Root44	3.273	Root44	-1.802	Root44	16.858	Root44	18.594	Root44	20.143	Root44	-7.907	Root44	3.351	Root44	6.932	Root44	18.62	Root44	25.186	Root44	22.36
	Root46	-8.864	Root46	28.54	Root46	1.989	Root46	4.343	Root46	-11.59	Root46	26.081			225	37.235	14.036	28.316	0	0	19.799			Root45	-2.776	Root45	3.599	Root45	-1.414	Root45	17.17	Root45	19.582	Root45	20.224	Root45	-7.833	Root45	3.735	Root45	7.548	Root45	18.648	Root45	25.436	Root45	22.773
	Root47	-8.781	Root47	28.867	Root47	2.017	Root47	4.888	Root47	-11.449	Root47	26.211			230	37.235	14.826	28.316	0	0	19.799			Root46	-0.95	Root46	3.749	Root46	-0.626	Root46	17.324	Root46	19.78	Root46	20.7	Root46	-7.409	Root46	4.414	Root46	9.437	Root46	19.216	Root46	25.456	Root46	22.995
	Root48	-8.607	Root48	28.968	Root48	2.108	Root48	5.001	Root48	-11.31	Root48	26.806			235	36.529	15.124	32.021	0	0	19.799			Root47	-0.118	Root47	3.885	Root47	0.892	Root47	18.62	Root47	19.89	Root47	20.782	Root47	-7.319	Root47	4.928	Root47	9.85	Root47	20.122	Root47	25.59	Root47	23.389
	Root49	-8.6	Root49	29.414	Root49	2.246	Root49	5.335	Root49	-11.206	Root49	27.387			240	36.529	15.124	32.021	0	0	18.435			Root48	1.025	Root48	3.993	Root48	2.186	Root48	18.941	Root48	21.999	Root48	21.189	Root48	-6.815	Root48	5.214	Root48	10.081	Root48	20.319	Root48	25.774	Root48	23.519
	Root50	-8.565	Root50	29.504	Root50	2.353	Root50	5.598	Root50	-11.111	Root50	27.801			245	34.992	15.524	33.706	2.386	0	18.435			Root49	1.729	Root49	4.939	Root49	2.264	Root49	19.673	Root49	22.381	Root49	22.08	Root49	-6.751	Root49	5.912	Root49	10.31	Root49	20.84	Root49	26.23	Root49	24.336
	Root51	-8.337	Root51	30.203	Root51	2.726	Root51	6.242	Root51	-10.995	Root51	27.816			250	34.992	15.524	33.706	2.726	0	18.435			Root50	1.805	Root50	5.345	Root50	4.369	Root50	19.994	Root50	22.942	Root50	24.277	Root50	-6.69	Root50	6.326	Root50	10.448	Root50	20.919	Root50	26.566	Root50	24.858
	Root52	-8.27	Root52	30.213	Root52	2.811	Root52	7.003	Root52	-10.883	Root52	27.833			255	36.573	17.354	34.712	2.726	0	19.654			Root51	3.183	Root51	5.367	Root51	4.522	Root51	20.326	Root51	24.835	Root51	25.673	Root51	-6.674	Root51	6.526	Root51	10.453	Root51	21.148	Root51	26.898	Root51	26.699
	Root53	-8.188	Root53	30.426	Root53	3.144	Root53	7.125	Root53	-10.706	Root53	27.897			260	37.747	17.928	34.712	3.814	0	19.654			Root52	3.501	Root52	6.001	Root52	4.87	Root52	20.882	Root52	25.591	Root52	26.488	Root52	-6.415	Root52	7.36	Root52	10.467	Root52	21.597	Root52	26.983	Root52	27.378
	Root54	-8.15	Root54	30.452	Root54	3.179	Root54	7.765	Root54	-10.699	Root54	28.012			265	37.747	18.925	36.175	3.814	0	19.654			Root53	3.549	Root53	8.213	Root53	5.455	Root53	20.951	Root53	25.958	Root53	32.051	Root53	-6.414	Root53	7.525	Root53	11.159	Root53	21.856	Root53	27.056	Root53	27.754
	Root55	-7.883	Root55	30.893	Root55	3.202	Root55	7.773	Root55	-10.232	Root55	28.355			270	39.094	18.925	36.175	3.814	0	18.435			Root54	3.707	Root54	11.878	Root54	5.525	Root54	21.996	Root54	27.229	Root54	36.496	Root54	-6.141	Root54	7.625	Root54	12.077	Root54	22.234	Root54	27.451	Root54	27.85
	Root56	-7.824	Root56	31.39	Root56	3.294	Root56	7.792	Root56	-10.042	Root56	28.551			275	39.094	19.44	37.202	5.628	0	18.435			Root55	5.001	Root55	12.687	Root55	6.691	Root55	22.635	Root55	29.484	Root55	38.884	Root55	-6.087	Root55	8.005	Root55	12.546	Root55	22.26	Root55	28.506	Root55	29.686
	Root57	-7.42	Root57	31.43	Root57	3.549	Root57	8.219	Root57	-9.906	Root57	28.718			280	39.094	20.376	38.174	5.628	2.603	18.435					Root56	16.133	Root56	7.514	Root56	22.86					Root56	-5.853	Root56	8.21	Root56	15.376	Root56	22.295	Root56	28.867	Root56	29.856
	Root58	-7.411	Root58	31.551	Root58	3.633	Root58	8.259	Root58	-9.708	Root58	29.31			285	39.094	22.166	38.174	5.628	2.603	18.435									Root57	23.85					Root57	-5.231	Root57	8.315	Root57	15.672	Root57	22.584	Root57	29.094	Root57	29.982
	Root59	-6.939	Root59	32.168	Root59	3.759	Root59	8.342	Root59	-9.706	Root59	29.396			290	40.815	22.166	35.554	5.628	1.736	19.537									Root58	23.91					Root58	-4.15	Root58	11.359	Root58	16.699	Root58	22.793	Root58	31.107	Root58	30.029
	Root60	-6.336	Root60	32.535	Root60	3.95	Root60	8.548	Root60	-9.598	Root60	29.745			295	40.815	23.199	35.554	5.628	1.736	19.537									Root59	26.315					Root59	-4.064	Root59	13.828	Root59	16.987	Root59	22.853	Root59	31.858	Root59	31.127
	Root61	-6.009	Root61	32.917	Root61	4.214	Root61	8.586	Root61	-8.83	Root61	29.903			300	42.138	24.775	37.711	5.628	3.468	19.537									Root60	26.586					Root60	-3.655	Root60	14.768	Root60	17.764	Root60	22.867	Root60	32.386	Root60	32.169
	Root62	-5.854	Root62	34.054	Root62	4.228	Root62	9.12	Root62	-8.646	Root62	30.024			305	46.469	25.71	37.711	5.628	3.468	19.537									Root61	26.683					Root61	-3.61	Root61	16.726	Root61	18.755	Root61	23.502	Root61	33.133	Root61	32.308
	Root63	-5.182	Root63	34.695	Root63	4.699	Root63	9.508	Root63	-8.623	Root63	30.101			310	46.469	26.565	38.677	5.628	3.468	21.371									Root62	27.139					Root62	-0.81	Root62	16.919	Root62	20.829	Root62	23.993	Root62	33.356	Root62	32.824
	Root64	-5.112	Root64	34.793	Root64	4.925	Root64	9.549	Root64	-8.106	Root64	30.225			315	43.668	28.072	39.418	8.13	3.468	21.371									Root63	28.365					Root63	2.015	Root63	18.36	Root63	21.231	Root63	24.228	Root63	33.487	Root63	37.139
	Root65	-4.949	Root65	35.001	Root65	5.008	Root65	9.723	Root65	-7.891	Root65	31.119			320	45	28.301	39.418	8.574	2.862	21.371									Root64	29.318					Root64	3.85			Root64	21.354	Root64	24.271	Root64	33.57	Root64	37.222
	Root66	-4.881	Root66	35.077	Root66	5.158	Root66	10.07	Root66	-7.779	Root66	31.139			325	45	29.745	41.778	8.574	2.862	19.093															Root65	5.452					Root65	24.29	Root65	36.03	Root65	37.309
	Root67	-4.818	Root67	35.083	Root67	5.217	Root67	10.114	Root67	-7.705	Root67	32.038			330	45	28.072	42.815	8.574	2.862	19.093															Root66	5.596					Root66	24.507	Root66	36.09	Root66	38.268
	Root68	-4.72	Root68	35.628	Root68	5.306	Root68	10.182	Root68	-7.652	Root68	32.43			335	45	29.358	42.815	8.574	4.574	19.093															Root67	8.785					Root67	24.723	Root67	36.941	Root67	38.567
	Root69	-4.434	Root69	35.655	Root69	5.44	Root69	10.821	Root69	-7.434	Root69	32.72			340	47.121	32.005	45.018	8.574	4.635	19.093																					Root68	25.482	Root68	37.466	Root68	39.417
	Root70	-4.187	Root70	35.707	Root70	5.572	Root70	10.824	Root70	-7.303	Root70	33.012			345	47.121	32.005	45.018	8.574	4.635	18.435																					Root69	26.419	Root69	37.831	Root69	41.002
	Root71	-3.662	Root71	36.135	Root71	5.955	Root71	11.07	Root71	-7.125	Root71	34.778			350	46.975	33.69	49.311	5.884	6.71	18.435																					Root70	26.653	Root70	38.462	Root70	43.818
	Root72	-3.253	Root72	36.384	Root72	6.038	Root72	11.185	Root72	-7.019	Root72	35.071			355	46.975	35.538	48.832	5.884	6.71	18.435																					Root71	26.733	Root71	39.203	Root71	45.137
	Root73	-2.941	Root73	36.416	Root73	6.39	Root73	12.926	Root73	-6.051	Root73	35.147			360	45	35.538	48.832	5.884	4.236	16.699																					Root72	27.072	Root72	40.07	Root72	45.836
	Root74	-2.939	Root74	36.54	Root74	6.483	Root74	14.032	Root74	-5.748	Root74	35.272			365	45	37.569	51.357	5.884	4.236	16.699																					Root73	27.94	Root73	42.269	Root73	46.367
	Root75	-2.757	Root75	36.773	Root75	6.49	Root75	14.502	Root75	-5.536	Root75	35.463			370	46.332	37.569	51.357	5.884	4.236	16.699																					Root74	28.028	Root74	43.876	Root74	48.465
	Root76	-2.291	Root76	36.967	Root76	6.933	Root76	14.569	Root76	-5.535	Root76	35.776			375	46.332	39.806	49.781	5.884	6.34	16.699																					Root75	29.045	Root75	44.808	Root75	48.671
	Root77	-1.983	Root77	37.022	Root77	7.307	Root77	15.059	Root77	-5.4	Root77	36.292			380	42.614	39.806	49.781	5.884	7.595	16.699																					Root76	30.005	Root76	45.211	Root76	50.268
	Root78	-1.819	Root78	37.066	Root78	7.472	Root78	15.383	Root78	-5.324	Root78	37.482			385	42.614	42.274	51.86	7.797	7.595	15.255																					Root77	38.442	Root77	48.483	Root77	52.815
	Root79	-0.63	Root79	37.746	Root79	7.939	Root79	15.85	Root79	-4.62	Root79	37.553			390	42.274	42.274	51.86	7.797	7.595	15.255																							Root78	49.02	Root78	58.671
	Root80	-0.243	Root80	38.374	Root80	8.145	Root80	16.412	Root80	-4.561	Root80	37.835			395	42.274	42.274	55.902	7.797	9.782	15.255																							Root79	55.305	Root79	65.707
	Root81	0.862	Root81	38.857	Root81	8.181	Root81	18.078	Root81	-4.34	Root81	38.073			400	46.469	45	55.902	7.797	9.782	15.255																							Root80	55.522	Root80	88.702
	Root82	1.049	Root82	40.007	Root82	8.219	Root82	19.109	Root82	-4.315	Root82	38.811			405	46.469	47.291	58.797	7.797	9.782	15.255																							Root81	55.668	Root81	92.49
	Root83	1.774	Root83	41.583	Root83	9.73	Root83	20.19	Root83	-4.198	Root83	40.09			410	43.152	47.291	58.797	7.797	9.728	15.255																							Root82	59.505
	Root84	1.817	Root84	41.602	Root84	10.544	Root84	21.178	Root84	-4.067	Root84	40.389			415	43.152	47.291	58.797	7.797	9.728	14.882
	Root85	2.064	Root85	42.039	Root85	10.582	Root85	26.175	Root85	-3.814	Root85	41.095			420	41.424	49.764	60.084	7.797	9.728	14.882
	Root86	2.75	Root86	42.316	Root86	10.784	Root86	33.458	Root86	-3.708	Root86	41.306			425	41.424	49.764	60.084	7.797	9.211	15.709
	Root87	2.765	Root87	43.11	Root87	11.119			Root87	-3.43	Root87	41.547			430	41.987	49.764	60.818	7.797	9.211	15.709				p value (two-way ANOVA by Tukey’s test)
	Root88	3.013	Root88	43.619	Root88	12.312			Root88	-3.423	Root88	41.879			435	41.987	52.431	60.818	7.797	9.211	15.709			mock:Col-0 mock vs. mock:Col-0 100mM NaCl	<0.0001
	Root89	3.502	Root89	44.045	Root89	12.79			Root89	-3.273	Root89	41.891			440	45	49.764	57.397	7.797	8.746	14.344			mock:Col-0 mock vs. mock:35S:SMB-GR mock	0.8771
	Root90	3.52	Root90	46.886	Root90	13.27			Root90	-3.225	Root90	42.271			445	45	49.399	57.397	6.614	8.746	13.325			mock:Col-0 mock vs. mock:35S:SMB-GR 100mM NaCl	<0.0001
	Root91	4.65	Root91	50.194	Root91	13.392			Root91	-3.209	Root91	42.422			450	43.363	51.34	58.752	6.614	8.746	13.325			mock:Col-0 mock vs. Dex 0.1 μM:Col-0 mock	0.2318
	Root92	4.884	Root92	51.37	Root92	13.607			Root92	-2.626	Root92	43.238			455	43.363	53.13	58.752	6.614	8.746	14.421			mock:Col-0 mock vs. Dex 0.1 μM:Col-0 100mM NaCl	<0.0001
	Root93	4.917	Root93	51.706	Root93	17.447			Root93	-2.457	Root93	43.567			460	43.363	53.13	61.128	6.614	9.246	14.421			mock:Col-0 mock vs. Dex 0.1 μM:35S:SMB-GR mock	0.0229
	Root94	5.844	Root94	53.053	Root94	18.435			Root94	-2.386	Root94	44.729			465	41.987	54.782	59.636	6.614	9.246	14.421			mock:Col-0 mock vs. Dex 0.1 μM:35S:SMB-GR 100mM NaCl	<0.0001
	Root95	6.814	Root95	54.246	Root95	20.742			Root95	-2.361	Root95	44.809			470	41.987	54.782	59.636	6.614	9.246	14.621			mock:Col-0 mock vs. Dex 1 μM:Col-0 mock	0.9952
	Root96	7.701	Root96	58.696	Root96	21.401			Root96	-1.852	Root96	46.381			475	41.424	56.31	55.424	6.614	9.246	14.621			mock:Col-0 mock vs. Dex 1 μM:Col-0 100mM NaCl	<0.0001
	Root97	8.326	Root97	60.48	Root97	24.816			Root97	-1.805	Root97	48.013			480	41.424	56.31	55.424	6.614	9.246	16.26			mock:Col-0 mock vs. Dex 1 μM:35S:SMB-GR mock	0.006
	Root98	11.44	Root98	61.149	Root98	24.851			Root98	-1.736	Root98	48.122			485	41.424	57.724	54.107	6.614	11.768	16.26			mock:Col-0 mock vs. Dex 1 μM:35S:SMB-GR 100mM NaCl	<0.0001
	Root99	11.813			Root99	27.384			Root99	-1.716	Root99	49.013			490	43.264	57.724	54.107	6.614	11.768	16.26			mock:Col-0 100mM NaCl vs. mock:35S:SMB-GR mock	<0.0001
	Root100	16.514							Root100	-0.431	Root100	49.032			495	43.264	62.241	54.107	7.765	11.768	18.435			mock:Col-0 100mM NaCl vs. mock:35S:SMB-GR 100mM NaCl	0.8864
									Root101	0.333	Root101	49.318			500	43.363	62.241	52.832	7.765	11.768	18.435			mock:Col-0 100mM NaCl vs. Dex 0.1 μM:Col-0 mock	<0.0001
									Root102	1.59	Root102	49.834			505	43.363	63.435	52.832	7.765	12.095	18.435			mock:Col-0 100mM NaCl vs. Dex 0.1 μM:Col-0 100mM NaCl	0.9998
									Root103	1.648	Root103	50.361			510	46.469	63.435	50.617	7.765	12.095	19.799			mock:Col-0 100mM NaCl vs. Dex 0.1 μM:35S:SMB-GR mock	<0.0001
									Root104	2.505	Root104	50.528			515	46.397	62.103	50.617	7.765	12.095	19.799			mock:Col-0 100mM NaCl vs. Dex 0.1 μM:35S:SMB-GR 100mM NaCl	<0.0001
									Root105	2.651	Root105	51.584			520	45	62.103	48.257	7.853	12.095	19.799			mock:Col-0 100mM NaCl vs. Dex 1 μM:Col-0 mock	<0.0001
									Root106	3.705	Root106	54.18			525	45	60.255	48.257	7.853	12.995	21.801			mock:Col-0 100mM NaCl vs. Dex 1 μM:Col-0 100mM NaCl	>0.9999
									Root107	4.195	Root107	55.408			530	45	57.265	46.059	7.853	12.995	21.801			mock:Col-0 100mM NaCl vs. Dex 1 μM:35S:SMB-GR mock	<0.0001
									Root108	5.048	Root108	58.484			535	46.548	56.31	46.059	7.853	12.995	23.749			mock:Col-0 100mM NaCl vs. Dex 1 μM:35S:SMB-GR 100mM NaCl	<0.0001
									Root109	5.256	Root109	58.546			540	46.548	59.036	42.897	7.853	11.036	23.749			mock:35S:SMB-GR mock vs. mock:35S:SMB-GR 100mM NaCl	<0.0001
									Root110	6.009	Root110	60.075			545	52.595	57.995	42.897	8.468	11.036	23.749			mock:35S:SMB-GR mock vs. Dex 0.1 μM:Col-0 mock	0.0005
									Root111	6.889	Root111	60.642			550	52.595	57.095	39.111	8.468	11.036	23.962			mock:35S:SMB-GR mock vs. Dex 0.1 μM:Col-0 100mM NaCl	<0.0001
									Root112	7.729					555	51.71	57.095	39.111	8.468	11.036	23.962			mock:35S:SMB-GR mock vs. Dex 0.1 μM:35S:SMB-GR mock	0.0149
									Root113	7.819					560	48.576	57.095	39.111	8.468	10.496	25.71			mock:35S:SMB-GR mock vs. Dex 0.1 μM:35S:SMB-GR 100mM NaCl	<0.0001
									Root114	7.958					565	48.576	54.782	36.401	8.468	10.496	26.565			mock:35S:SMB-GR mock vs. Dex 1 μM:Col-0 mock	0.1706
									Root115	8.656					570	49.899	54.782	36.401	9.565	10.496	26.474			mock:35S:SMB-GR mock vs. Dex 1 μM:Col-0 100mM NaCl	<0.0001
									Root116	9.814					575	49.899	56.31	35.554	9.565	10.496	25.456			mock:35S:SMB-GR mock vs. Dex 1 μM:35S:SMB-GR mock	<0.0001
									Root117	9.841					580	49.899	60.642	35.554	9.565	8.973	24.932			mock:35S:SMB-GR mock vs. Dex 1 μM:35S:SMB-GR 100mM NaCl	<0.0001
									Root118	10.151					585	48.576	57.995	38.064	9.565	8.973	24.775			mock:35S:SMB-GR 100mM NaCl vs. Dex 0.1 μM:Col-0 mock	<0.0001
									Root119	11.946					590	48.576	57.995	38.064	9.565	8.973	24.775			mock:35S:SMB-GR 100mM NaCl vs. Dex 0.1 μM:Col-0 100mM NaCl	0.4183
									Root120	23.367					595	54.162	54.462	39.008	9.565	8.531	24.775			mock:35S:SMB-GR 100mM NaCl vs. Dex 0.1 μM:35S:SMB-GR mock	<0.0001
															600	54.162	54.462	39.008	10.335	8.531	24.775			mock:35S:SMB-GR 100mM NaCl vs. Dex 0.1 μM:35S:SMB-GR 100mM NaCl	0.0201
															605	56.31	52.431	39.307	10.335	8.531	23.962			mock:35S:SMB-GR 100mM NaCl vs. Dex 1 μM:Col-0 mock	<0.0001
		p value (two-way ANOVA by Tukey’s test)													610	56.31	52.431	40.833	10.335	8.531	23.962			mock:35S:SMB-GR 100mM NaCl vs. Dex 1 μM:Col-0 100mM NaCl	0.7998
	Col-0 mock vs. Col-0 250 mM NaCl	<0.0001													615	56.31	50.194	40.833	10.954	8.13	21.448			mock:35S:SMB-GR 100mM NaCl vs. Dex 1 μM:35S:SMB-GR mock	<0.0001
	Col-0 mock vs. smb-3	<0.0001													620	57.724	50.194	40.833	10.496	8.13	24.624			mock:35S:SMB-GR 100mM NaCl vs. Dex 1 μM:35S:SMB-GR 100mM NaCl	0.0181
	Col-0 mock vs. smb-3 250 mM NaCl	<0.0001													625	57.724	47.726	41.365	10.496	8.13	24.624			Dex 0.1 μM:Col-0 mock vs. Dex 0.1 μM:Col-0 100mM NaCl	<0.0001
	Col-0 mock vs. pSMB:SMB-GFP/smb-3	0.9794													630	57.724	47.726	41.365	10.496	7.431	23.749			Dex 0.1 μM:Col-0 mock vs. Dex 0.1 μM:35S:SMB-GR mock	0.9984
	Col-0 mock vs. pSMB:SMB-GFP/smb-3 250 mM NaCl	<0.0001													635	60.255	45	39.823	9.782	7.125	23.749			Dex 0.1 μM:Col-0 mock vs. Dex 0.1 μM:35S:SMB-GR 100mM NaCl	<0.0001
	Col-0 250 mM NaCl vs. smb-3 mock	<0.0001													640	60.255	45	39.823	9.782	7.125	22.166			Dex 0.1 μM:Col-0 mock vs. Dex 1 μM:Col-0 mock	0.9041
	Col-0 250 mM NaCl vs. smb-3 250 mM NaCl	<0.0001													645	63.435	45	37.321	9.782	7.125	22.166			Dex 0.1 μM:Col-0 mock vs. Dex 1 μM:Col-0 100mM NaCl	<0.0001
	Col-0 250 mM NaCl vs. pSMB:SMB-GFP/smb-3 mock	<0.0001													650	60.751	42.879	37.321	9.782	7.125	23.199			Dex 0.1 μM:Col-0 mock vs. Dex 1 μM:35S:SMB-GR mock	0.9938
	Col-0 250 mM NaCl vs. pSMB:SMB-GFP/smb-3 250 mM NaCl	0.9932													655	60.945	42.879	36.486	9.782	7.125	23.199			Dex 0.1 μM:Col-0 mock vs. Dex 1 μM:35S:SMB-GR 100mM NaCl	<0.0001
	smb-3 mock vs. smb-3 250 mM NaCl	0.5317													660	59.931	42.879	38.064	9.782	7.765	23.199			Dex 0.1 μM:Col-0 100mM NaCl vs. Dex 0.1 μM:35S:SMB-GR mock	<0.0001
	smb-3 mock vs. pSMB:SMB-GFP/smb-3 mock	<0.0001													665	59.931	41.186	39.823	9.782	7.765	22.479			Dex 0.1 μM:Col-0 100mM NaCl vs. Dex 0.1 μM:35S:SMB-GR 100mM NaCl	<0.0001
	smb-3 mock vs. pSMB:SMB-GFP/smb-3 250 mM NaCl	<0.0001													670	60.255	41.186	39.823	9.782	7.531	23.962			Dex 0.1 μM:Col-0 100mM NaCl vs. Dex 1 μM:Col-0 mock	<0.0001
	smb-3 250 mM NaCl vs. pSMB:SMB-GFP/smb-3 mock	<0.0001													675	62.354	37.875	41.203	9.782	7.531	23.962			Dex 0.1 μM:Col-0 100mM NaCl vs. Dex 1 μM:Col-0 100mM NaCl	>0.9999
	smb-3 250 mM NaCl vs. pSMB:SMB-GFP/smb-3 250 mM NaCl	<0.0001													680	62.354	37.875	41.203	11.31	7.531	25.71			Dex 0.1 μM:Col-0 100mM NaCl vs. Dex 1 μM:35S:SMB-GR mock	0.0002
	pSMB:SMB-GFP/smb-3 mock vs. pSMB:SMB-GFP/smb-3 250 mM NaCl	<0.0001													685	60.642	36.87	42.632	11.31	6.531	25.71			Dex 0.1 μM:Col-0 100mM NaCl vs. Dex 1 μM:35S:SMB-GR 100mM NaCl	<0.0001
															690	60.642	36.87	42.632	11.31	6.009	26.565			Dex 0.1 μM:35S:SMB-GR mock vs. Dex 0.1 μM:35S:SMB-GR 100mM NaCl	<0.0001
															695	56.31	36.87	42.727	11.31	6.009	26.565			Dex 0.1 μM:35S:SMB-GR mock vs. Dex 1 μM:Col-0 mock	>0.9999
															700	56.31	37.405	42.727	11.31	6.009	26.565			Dex 0.1 μM:35S:SMB-GR mock vs. Dex 1 μM:Col-0 100mM NaCl	<0.0001
															705	56.31	35.838	43.894	11.31	4.574	26.565			Dex 0.1 μM:35S:SMB-GR mock vs. Dex 1 μM:35S:SMB-GR mock	0.5863
															710	59.036	34.38	43.894	11.31	4.574	26.565			Dex 0.1 μM:35S:SMB-GR mock vs. Dex 1 μM:35S:SMB-GR 100mM NaCl	<0.0001
															715	59.036	34.38	46.099	11.31	4.574	25.821			Dex 0.1 μM:35S:SMB-GR 100mM NaCl vs. Dex 1 μM:Col-0 mock	<0.0001
															720	60.255	34.992	46.099	11.004	4.574	25.821			Dex 0.1 μM:35S:SMB-GR 100mM NaCl vs. Dex 1 μM:Col-0 100mM NaCl	<0.0001
															725	60.255	33.69	43.282	11.004	4.086	25.115			Dex 0.1 μM:35S:SMB-GR 100mM NaCl vs. Dex 1 μM:35S:SMB-GR mock	<0.0001
															730	60.255	33.69	43.282	11.004	4.086	25.115			Dex 0.1 μM:35S:SMB-GR 100mM NaCl vs. Dex 1 μM:35S:SMB-GR 100mM NaCl	>0.9999
															735	60.642	36.254	38.677	11.004	4.086	25.115			Dex 1 μM:Col-0 mock vs. Dex 1 μM:Col-0 100mM NaCl	<0.0001
															740	60.642	36.254	38.677	11.004	3.18	23.806			Dex 1 μM:Col-0 mock vs. Dex 1 μM:35S:SMB-GR mock	0.188
															745	57.265	35.218	40.619	11.004	3.18	23.806			Dex 1 μM:Col-0 mock vs. Dex 1 μM:35S:SMB-GR 100mM NaCl	<0.0001
															750	57.265	35.218	40.619	11.004	5.335	23.806			Dex 1 μM:Col-0 100mM NaCl vs. Dex 1 μM:35S:SMB-GR mock	<0.0001
															755	57.265	33.69	41.838	11.004	5.335	23.199			Dex 1 μM:Col-0 100mM NaCl vs. Dex 1 μM:35S:SMB-GR 100mM NaCl	<0.0001
															760	57.265	33.69	41.838	11.004	5.335	23.199			Dex 1 μM:35S:SMB-GR	<0.0001
															765	55.305	35.838	43.47	11.004	5.335	23.199
															770	55.305	35.838	43.47	12.381	2.862	22.62
															775	54.462	37.875	43.47	12.381	2.862	22.62
															780	54.462	35.538	43.62	12.381	2.862	24.775
															785	53.13	37.304	43.62	12.381	3.576	24.775
															790	53.13	37.304	41.365	12.381	3.576	24.775
															795	53.13	39.806	41.365	12.381	3.576	23.962
															800	53.13	38.29	43.799	12.381	3.576	23.962
															805	55.491	38.29	43.799	12.381	3.576	23.962
															810	54.782	38.29	43.849	12.381	3.366	26.565
															815	55.62	40.101	43.849	12.381	3.366	26.565
															820	53.13	40.101	43.849	14.036	3.366	26.565
															825	53.13	41.82	47.308	14.036	3.366	29.249
															830	52.595	41.82	46.415	14.036	2.386	29.249
															835	52.595	41.987	46.415	14.036	2.386	29.249
															840	51.71	45	46.35	14.036	0	30.964
															845	51.71	45	46.35	14.036	0	30.964
															850	48.18	45	43.685	14.036	0	29.249
															855	48.18	45	43.685	12.744	0	29.249
															860	53.746	46.469	42.155	12.744	0	29.249
															865	53.746	46.469	42.155	12.744	0	26.565
															870	50.906	48.013	43.549	12.744	0	26.565
															875	50.194	48.013	45.018	11.31	2.338	26.565
															880	53.13	48.18	45.018	11.31	4.338	27.474
															885	52.696	48.18	42.415	11.31	4.51	27.474
															890	52.696	48.366	42.415	11.31	4.51	27.474
															895	52.306	50.194	42.415	11.31	6.499	26.678
															900	52.306	50.194	42.415	11.31	6.499	26.678
															905	52.306	50.194	43.549	10.784	6.595	26.565
															910	52.306	51.34	43.549	10.784	6.93	26.565
															915	50.194	51.34	43.549	10.784	6.93	25.71
															920	50.194	52.306	45.018	10.784	8.534	25.71
															925	48.576	52.306	45.018	9.474	8.62	25.71
															930	48.576	53.13	46.291	9.474	8.62	24.905
															935	45	53.13	46.291	9.474	8.62	24.905
															940	49.399	54.246	42.528	9.784	9.866	22.479
															945	49.086	54.246	41.651	9.784	9.866	22.479
															950	48.814	52.125	41.651	9.784	10.784	22.479
															955	48.576	52.125	37.321	7.125	10.784	21.801
															960	49.899	53.616	37.321	7.125	10.784	21.801
															965	53.13	53.616	37.321	7.125	10.784	21.801
															970	53.531	53.13	39.008	7.125	12.529	21.161
															975	51.953	53.13	39.008	7.125	12.529	21.161
															980	51.34	51.953	39.008	7.125	12.529	21.161
															985	52.595	51.953	42.155	5.711	12.529	20.556
															990	52.125	53.531	42.155	5.711	15.524	18.97
															995	51.71	53.531	43.62	5.711	15.524	18.97
															1000	51.71	51.953	43.62	5.711	15.524	18.97
															1005	50.194	51.953	45.018	5.711	15.524	18.435
															1010	51.34	54.689	45.018	4.022	15.524	18.435
															1015	51.34	54.689	48.67	4.022	15.524	18.435
															1020	51.953	55.784	48.67	4.022	16.39	17.65
															1025	50.711	55.784	48.67	4.022	16.39	17.65
															1030	49.185	58.392	47.308	4.022	17.65	17.65
															1035	49.086	58.392	47.308	3.269	17.65	16.534
															1040	50.906	57.724	47.308	3.269	16.26	16.534
															1045	50.906	57.724	47.308	3.269	16.26	16.534
															1050	54.782	57.724	45.018	3.269	15.068	16.534
															1055	54.162	55.62	45.018	2.222	15.068	16.534
															1060	54.162	55.62	46.566	2.222	15.945	17.642
															1065	55.62	53.616	46.566	2.222	15.945	17.642
															1070	56.976	53.616	46.566	2.222	15.945	17.642
															1075	56.976	51.71	47.88	1.023	16.699	17.819
															1080	57.529	51.71	47.88	1.023	16.699	17.819
															1085	55.176	51.71	47.88	1.023	16.699	17.819
															1090	54.246	51.71	45.018	1.023	15.255	19.026
															1095	53.531	49.635	45.018	1.023	15.255	19.026
															1100	52.765	49.635	45.018	0.843	14.826	19.026
															1105	53.471	48.013	45.018	0.843	14.826	19.026
															1110	53.471	48.013	43.685	0.843	14.036	20.556
															1115	52.431	47.726	43.685	0.843	14.036	20.556
															1120	52.431	47.726	43.685	0.843	13.325	20.556
															1125	52.431	45	43.745	0.07	13.325	19.799
															1130	53.471	42.879	43.745	0.07	12.995	19.799
															1135	53.471	42.879	43.745	0.07	12.995	19.799
															1140	53.471	40.914	41.838	0.07	11.592	19.093
															1145	55.305	40.914	41.838	0.07	10.176	19.093
															1150	55.305	39.094	40.619	0.07	9.689	19.093
															1155	55.305	39.094	40.619	0.07	9.689	19.093
															1160	53.13	37.875	40.833	0.07	9.689	21.038
															1165	53.13	37.875	40.833	0.07	8.13	21.038
															1170	53.13	38.29	38.064	0.07	8.13	21.038
															1175	55.408	38.29	38.064	0.07	8.13	23.749
															1180	55.408	38.29	38.064	0.07	9.049	23.749
															1185	55.408	36.87	38.385	-2.386	8.531	23.749
															1190	54.34	36.87	38.385	-2.386	8.531	22.641
															1195	54.34	36.87	34.232	-2.386	8.531	22.641
															1200	54.34	36.027	34.232	-2.386	8.13	21.565
															1205	55.574	36.027	34.232	-2.386	8.13	21.565
															1210	55.574	33.111	31.344	-2.386	7.431	23.565
															1215	55.574	33.111	31.344	-2.386	7.431	23.565
															1220	55.574	39.472	31.344	-2.386	8.746	22.834
															1225	55.574	35.838	31.344	-3.814	8.746	21.983
															1230	55.723	35.838	31.344	-3.814	9.782	21.983
															1235	55.723	34.38	31.344	-3.814	9.782	20.693
															1240	55.723	34.38	33.706	-3.814	9.462	20.693
															1245	55.723	33.024	33.706	-3.814	9.462	21.179
															1250	54.574	33.024	33.706	-3.814	9.162	21.179
															1255	54.574	33.024	33.706	-3.814	9.162	22.249
															1260	54.574	34.509	35.854	-3.814	8.881	22.249
															1265	54.574	34.509	35.854	-3.814	8.881	22.249
															1270	55.122	32.905	35.854	-3.814	8.881	24.444
															1275	55.122	32.905	32.892	-4.399	8.616	24.444
															1280	55.122	32.276	32.892	-4.399	8.616	25.463
															1285	55.122	32.276	32.892	-4.399	6.71	25.463
															1290	55.62	30.964	31.04	-4.399	6.71	25.463
															1295	55.62	30.964	31.04	-4.399	6.71	23.223
															1300	55.62	29.745	30.1	-4.399	5.194	23.223
															1305	55.62	29.745	30.1	-4.399	5.194	22.675
															1310	56.976	29.745	29.876	-4.399	5.194	22.675
															1315	56.976	33.024	29.876	-4.399	4.764	22.675
															1320	58.671	33.024	28.563	-2.045	6.116	21.532
															1325	58.671	33.024	28.563	-2.045	6.116	21.532
															1330	58.671	32.471	26.856	-2.045	5.528	21.532
															1335	57.381	32.471	26.856	-3.814	5.528	22.249
															1340	57.381	32.471	26.856	-3.814	7.352	22.249
															1345	57.381	32.005	26.579	-3.814	7.352	19.799
															1350	57.381	32.005	26.579	-3.814	7.352	19.799
															1355	55.784	34.824	25.36	-3.814	9.162	19.799
															1360	55.784	34.824	25.36	-3.814	9.162	16.504
															1365	53.842	35.311	24.241	-3.814	9.162	16.504
															1370	53.746	34.216	24.241	-6.752	8.366	16.504
															1375	53.746	34.216	23.211	-6.752	8.366	14.931
															1380	53.13	32.196	23.211	-6.752	6.009	14.931
															1385	52.595	32.196	26.579	-6.752	6.009	14.036
															1390	52.595	32.196	23.763	-6.752	5.572	14.036
															1395	52.595	31.264	23.763	-6.752	5.572	15.255
															1400	55.62	31.264	25.724	-6.752	3.991	15.255
															1405	59.036	30.379	25.724	-6.752	3.991	11.634
															1410	60.018	30.379	24.241	-6.752	5.315	11.634
															1415	60.018	32.196	26.579	-6.752	5.315	13.241
															1420	60.945	32.196	24.211	-5.685	5.315	13.241
															1425	60.945	33.69	24.211	-5.685	4.97	12.2
															1430	59.036	33.69	22.19	-5.685	4.97	12.2
															1435	59.036	36.158	22.19	-5.685	5.947	14.036
															1440	58.592	36.158	20.236	-5.685	5.947	14.036

## Sheet: Fig 2
Fig 2b	Amount of amyloplast (μm2)																									Fig 2c	Amount of amyloplast (μm2)
	Col-0				smb-3				ss4-3				ss4-3 smb-3				adg1-1				adg1-1 smb-3						Col-0				smb-3				ss4-3				ss4-3 smb-3				adg1-1				adg1-1 smb-3
	mock		250 mM NaCl		mock		250 mM NaCl		mock		250 mM NaCl		mock		250 mM NaCl		mock		250 mM NaCl		mock		250 mM NaCl				mock		250 mM NaCl		mock		250 mM NaCl		mock		250 mM NaCl		mock		250 mM NaCl		mock		250 mM NaCl		mock		250 mM NaCl
	Root1	1553.56	Root1	1741.64	Root1	2988.5	Root1	2356.39	Root1	565.097	Root1	985.344	Root1	1110.83	Root1	797.392	Root1	0	Root1	0	Root1	0	Root1	0			Root1	902.447	Root1	921.207	Root1	1420.55	Root1	1512.62	Root1	477.623	Root1	375.471	Root1	600.581	Root1	836.862	Root1	0	Root1	0	Root1	0	Root1
	Root2	1843.65	Root2	2033.03	Root2	2457.8	Root2	2916.85	Root2	1088.59	Root2	1324.69	Root2	1055.23	Root2	835.504	Root2	0	Root2	0	Root2	0	Root2	0			Root2	1218.78	Root2	1016.72	Root2	1789.81	Root2	1117.59	Root2	662.254	Root2	290.696	Root2	486.165	Root2	649.842	Root2	0	Root2	0	Root2	0	Root2
	Root3	1541.6	Root3	1282.15	Root3	2919.87	Root3	2374.89	Root3	1072.87	Root3	886.339	Root3	1421.77	Root3	1176.04	Root3	0	Root3	0	Root3	0	Root3	0			Root3	1220.07	Root3	1048.08	Root3	1357.39	Root3	1655.39	Root3	641.394	Root3	385.638	Root3	1073.34	Root3	937.245	Root3	0	Root3	0	Root3	0	Root3
	Root4	1556.67	Root4	1485.12	Root4	2210.98	Root4	2340.7	Root4	1169.17	Root4	805.798	Root4	1535.71	Root4	1227.57	Root4	0	Root4	0	Root4	0	Root4	0			Root4	1124.98	Root4	1228.94	Root4	1215.96	Root4	1316.15	Root4	571.082	Root4	791.61	Root4	843.879	Root4	799.916	Root4	0	Root4	0	Root4	0	Root4
	Root5	1424.55	Root5	1489.25	Root5	1908.2	Root5	2169.45	Root5	1016.01	Root5	961.137	Root5	1238.41	Root5	1563.05	Root5	0	Root5	0	Root5	0	Root5	0			Root5	1027.89	Root5	1157.77	Root5	1255.29	Root5	1758.93	Root5	206.924	Root5	770.274	Root5	534.137	Root5	615.188	Root5	0	Root5	0	Root5	0	Root5
	Root6	1630.17	Root6	1479	Root6	2329.72	Root6	2784.84	Root6	635.053	Root6	1355.55	Root6	1078.18	Root6	1926.21	Root6	0	Root6	0	Root6	0	Root6	0			Root6	1069.85	Root6	1092.9	Root6	1345.94	Root6	1607.28	Root6	422.44	Root6	710.559	Root6	613.183	Root6	773.997	Root6	0	Root6	0	Root6	0	Root6
	Root7	1442.18	Root7	1838.86	Root7	2622.22	Root7	2171.87	Root7	1151.98	Root7	347.72	Root7	1380.33	Root7	1193.6	Root7	0	Root7	0	Root7	0	Root7	0			Root7	927.794	Root7	932.376	Root7	1508.76	Root7	1460.36	Root7	581.536	Root7	772.565	Root7	865.645	Root7	725.595	Root7	0	Root7	0	Root7	0	Root7
	Root8	1347.49	Root8	1735.84	Root8	2224.43	Root8	2075.42	Root8	1182.19	Root8	848.752	Root8	838.675	Root8	1370.39	Root8	0	Root8	0	Root8	0	Root8	0			Root8	914.619	Root8	1166.22	Root8	1584.08	Root8	1515.34	Root8	566.213	Root8	552.466	Root8	796.05	Root8	976.339	Root8	0	Root8	0	Root8	0	Root8
	Root9	1384.41	Root9	1647.12	Root9	2444.12	Root9	3061.53	Root9	516.063	Root9	594.99	Root9	1487.2	Root9	749.109	Root9	0	Root9	0	Root9	0	Root9	0			Root9	1032.76	Root9	1287.94	Root9	1324.32	Root9	1501.36	Root9	729.175	Root9	691.37	Root9	878.103	Root9	762.254	Root9	0	Root9	0	Root9	0	Root9
	Root10	1382.23	Root10	1187.84	Root10	3252.37	Root10	2414.05	Root10	1482.02	Root10	596.998	Root10	1323.79	Root10	1154.8	Root10	0	Root10	0	Root10	0	Root10	0			Root10	1013.86	Root10	987.39	Root10	1268.47	Root10	1516.48	Root10	699.676	Root10	610.462	Root10	1014	Root10	902.018	Root10	0	Root10	0	Root10	0	Root10
		p value (two-way ANOVA by Tukey’s test)																										p value (two-way ANOVA by Tukey’s test)
	Col-0 mock vs. Col-0 250 mM NaCl	0.9999																									Col-0 mock vs. Col-0 250 mM NaCl	>0.9999
	Col-0 mock vs. smb-3 mock	<0.0001																									Col-0 mock vs. smb-3 mock	<0.0001
	Col-0 mock vs. smb-3 250 mM NaCl	<0.0001																									Col-0 mock vs. smb-3 250 mM NaCl	<0.0001
	Col-0 mock vs. ss4-3 mock	0.0005																									Col-0 mock vs. ss4-3 mock	<0.0001
	Col-0 mock vs. ss4-3 250 mM NaCl	<0.0001																									Col-0 mock vs. ss4-3 250 mM NaCl	<0.0001
	Col-0 mock vs. ss4-3 smb-3 mock	0.006																									Col-0 mock vs. ss4-3 smb-3 mock	0.0005
	Col-0 mock vs. ss4-3 smb-3 250 mM NaCl	0.0221																									Col-0 mock vs. ss4-3 smb-3 250 mM NaCl	0.0027
	Col-0 mock vs. adg1-1 mock	<0.0001																									Col-0 mock vs. adg1-1 mock	<0.0001
	Col-0 mock vs. adg1-1 250 mM NaCl	<0.0001																									Col-0 mock vs. adg1-1 250 mM NaCl	<0.0001
	Col-0 mock vs. adg1-1 smb-3 mock	<0.0001																									Col-0 mock vs. adg1-1 smb-3 mock	<0.0001
	Col-0 mock vs. adg1-1 smb-3 250 mM NaCl	<0.0001																									Col-0 mock vs. adg1-1 smb-3 250 mM NaCl	<0.0001
	Col-0 250 mM NaCl vs. smb-3 mock	<0.0001																									Col-0 250 mM NaCl vs. smb-3 mock	<0.0001
	Col-0 250 mM NaCl vs. smb-3 250 mM NaCl	<0.0001																									Col-0 250 mM NaCl vs. smb-3 250 mM NaCl	<0.0001
	Col-0 250 mM NaCl vs. ss4-3 mock	<0.0001																									Col-0 250 mM NaCl vs. ss4-3 mock	<0.0001
	Col-0 250 mM NaCl vs. ss4-3 250 mM NaCl	<0.0001																									Col-0 250 mM NaCl vs. ss4-3 250 mM NaCl	<0.0001
	Col-0 250 mM NaCl vs. ss4-3 smb-3 mock	0.0401																									Col-0 250 mM NaCl vs. ss4-3 smb-3 mock	<0.0001
	Col-0 250 mM NaCl vs. ss4-3 smb-3 250 mM NaCl	0.0306																									Col-0 250 mM NaCl vs. ss4-3 smb-3 250 mM NaCl	0.0002
	Col-0 250 mM NaCl vs. adg1-1 mock	<0.0001																									Col-0 250 mM NaCl vs. adg1-1 mock	<0.0001
	Col-0 250 mM NaCl vs. adg1-1 250 mM NaCl	<0.0001																									Col-0 250 mM NaCl vs. adg1-1 250 mM NaCl	<0.0001
	Col-0 250 mM NaCl vs. adg1-1 smb-3 mock	<0.0001																									Col-0 250 mM NaCl vs. adg1-1 smb-3 mock	<0.0001
	Col-0 250 mM NaCl vs. adg1-1 smb-3 250 mM NaCl	<0.0001																									Col-0 250 mM NaCl vs. adg1-1 smb-3 250 mM NaCl	<0.0001
	smb-3 mock vs. smb-3 250 mM NaCl	>0.9999																									smb-3 mock vs. smb-3 250 mM NaCl	0.9306
	smb-3 mock vs. ss4-3 mock	<0.0001																									smb-3 mock vs. ss4-3 mock	<0.0001
	smb-3 mock vs. ss4-3 250 mM NaCl	<0.0001																									smb-3 mock vs. ss4-3 250 mM NaCl	<0.0001
	smb-3 mock vs. ss4-3 smb-3 mock	<0.0001																									smb-3 mock vs. ss4-3 smb-3 mock	<0.0001
	smb-3 mock vs. ss4-3 smb-3 250 mM NaCl	<0.0001																									smb-3 mock vs. ss4-3 smb-3 250 mM NaCl	<0.0001
	smb-3 mock vs. adg1-1 mock	<0.0001																									smb-3 mock vs. adg1-1 mock	<0.0001
	smb-3 mock vs. adg1-1 250 mM NaCl	<0.0001																									smb-3 mock vs. adg1-1 250 mM NaCl	<0.0001
	smb-3 mock vs. adg1-1 smb-3 mock	<0.0001																									smb-3 mock vs. adg1-1 smb-3 mock	<0.0001
	smb-3 mock vs. adg1-1 smb-3 250 mM NaCl	<0.0001																									smb-3 mock vs. adg1-1 smb-3 250 mM NaCl	<0.0001
	smb-3 250 mM NaCl vs. ss4-3 mock	<0.0001																									smb-3 250 mM NaCl vs. ss4-3 mock	<0.0001
	smb-3 250 mM NaCl vs. ss4-3 250 mM NaCl	<0.0001																									smb-3 250 mM NaCl vs. ss4-3 250 mM NaCl	<0.0001
	smb-3 250 mM NaCl vs. ss4-3 smb-3 mock	<0.0001																									smb-3 250 mM NaCl vs. ss4-3 smb-3 mock	<0.0001
	smb-3 250 mM NaCl vs. ss4-3 smb-3 250 mM NaCl	<0.0001																									smb-3 250 mM NaCl vs. ss4-3 smb-3 250 mM NaCl	<0.0001
	smb-3 250 mM NaCl vs. adg1-1 mock	<0.0001																									smb-3 250 mM NaCl vs. adg1-1 mock	<0.0001
	smb-3 250 mM NaCl vs. adg1-1 250 mM NaCl	<0.0001																									smb-3 250 mM NaCl vs. adg1-1 250 mM NaCl	<0.0001
	smb-3 250 mM NaCl vs. adg1-1 smb-3 mock	<0.0001																									smb-3 250 mM NaCl vs. adg1-1 smb-3 mock	<0.0001
	smb-3 250 mM NaCl vs. adg1-1 smb-3 250 mM NaCl	<0.0001																									smb-3 250 mM NaCl vs. adg1-1 smb-3 250 mM NaCl	<0.0001
	ss4-3 mock vs. ss4-3 250 mM NaCl	0.9961																									ss4-3 mock vs. ss4-3 250 mM NaCl	>0.9999
	ss4-3 mock vs. ss4-3 smb-3 mock	0.0472																									ss4-3 mock vs. ss4-3 smb-3 mock	0.0185
	ss4-3 mock vs. ss4-3 smb-3 250 mM NaCl	0.0444																									ss4-3 mock vs. ss4-3 smb-3 250 mM NaCl	0.0038
	ss4-3 mock vs. adg1-1 mock	<0.0001																									ss4-3 mock vs. adg1-1 mock	<0.0001
	ss4-3 mock vs. adg1-1 250 mM NaCl	<0.0001																									ss4-3 mock vs. adg1-1 250 mM NaCl	<0.0001
	ss4-3 mock vs. adg1-1 smb-3 mock	<0.0001																									ss4-3 mock vs. adg1-1 smb-3 mock	<0.0001
	ss4-3 mock vs. adg1-1 smb-3 250 mM NaCl	<0.0001																									ss4-3 mock vs. adg1-1 smb-3 250 mM NaCl	<0.0001
	ss4-3 250 mM NaCl vs. ss4-3 smb-3 mock	0.047																									ss4-3 250 mM NaCl vs. ss4-3 smb-3 mock	0.0228
	ss4-3 250 mM NaCl vs. ss4-3 smb-3 250 mM NaCl	0.0431																									ss4-3 250 mM NaCl vs. ss4-3 smb-3 250 mM NaCl	0.0344
	ss4-3 250 mM NaCl vs. adg1-1 mock	<0.0001																									ss4-3 250 mM NaCl vs. adg1-1 mock	<0.0001
	ss4-3 250 mM NaCl vs. adg1-1 250 mM NaCl	<0.0001																									ss4-3 250 mM NaCl vs. adg1-1 250 mM NaCl	<0.0001
	ss4-3 250 mM NaCl vs. adg1-1 smb-3 mock	<0.0001																									ss4-3 250 mM NaCl vs. adg1-1 smb-3 mock	<0.0001
	ss4-3 250 mM NaCl vs. adg1-1 smb-3 250 mM NaCl	<0.0001																									ss4-3 250 mM NaCl vs. adg1-1 smb-3 250 mM NaCl	<0.0001
	ss4-3 smb-3 mock vs. ss4-3 smb-3 250 mM NaCl	>0.9999																									ss4-3 smb-3 mock vs. ss4-3 smb-3 250 mM NaCl	>0.9999
	ss4-3 smb-3 mock vs. adg1-1 mock	<0.0001																									ss4-3 smb-3 mock vs. adg1-1 mock	<0.0001
	ss4-3 smb-3 mock vs. adg1-1 250 mM NaCl	<0.0001																									ss4-3 smb-3 mock vs. adg1-1 250 mM NaCl	<0.0001
	ss4-3 smb-3 mock vs. adg1-1 smb-3 mock	<0.0001																									ss4-3 smb-3 mock vs. adg1-1 smb-3 mock	<0.0001
	ss4-3 smb-3 mock vs. adg1-1 smb-3 250 mM NaCl	<0.0001																									ss4-3 smb-3 mock vs. adg1-1 smb-3 250 mM NaCl	<0.0001
	ss4-3 smb-3 250 mM NaCl vs. adg1-1 mock	<0.0001																									ss4-3 smb-3 250 mM NaCl vs. adg1-1 mock	<0.0001
	ss4-3 smb-3 250 mM NaCl vs. adg1-1 250 mM NaCl	<0.0001																									ss4-3 smb-3 250 mM NaCl vs. adg1-1 250 mM NaCl	<0.0001
	ss4-3 smb-3 250 mM NaCl vs. adg1-1 smb-3 mock	<0.0001																									ss4-3 smb-3 250 mM NaCl vs. adg1-1 smb-3 mock	<0.0001
	ss4-3 smb-3 250 mM NaCl vs. adg1-1 smb-3 250 mM NaCl	<0.0001																									ss4-3 smb-3 250 mM NaCl vs. adg1-1 smb-3 250 mM NaCl	<0.0001
	adg1-1 mock vs. adg1-1 250 mM NaCl	>0.9999																									adg1-1 mock vs. adg1-1 250 mM NaCl	>0.9999
	adg1-1 mock vs. adg1-1 smb-3 mock	>0.9999																									adg1-1 mock vs. adg1-1 smb-3 mock	>0.9999
	adg1-1 mock vs. adg1-1 smb-3 250 mM NaCl	>0.9999																									adg1-1 mock vs. adg1-1 smb-3 250 mM NaCl	>0.9999
	adg1-1 250 mM NaCl vs. adg1-1 smb-3 mock	>0.9999																									adg1-1 250 mM NaCl vs. adg1-1 smb-3 mock	>0.9999
	adg1-1 250 mM NaCl vs. adg1-1 smb-3 250 mM NaCl	>0.9999																									adg1-1 250 mM NaCl vs. adg1-1 smb-3 250 mM NaCl	>0.9999
	adg1-1 smb-3 mock vs. adg1-1 smb-3 250 mM NaCl	>0.9999																									adg1-1 smb-3 mock vs. adg1-1 smb-3 250 mM NaCl	>0.9999
[truncated: 25 more columns]

## Sheet: Fig 3
Fig 3b	VENUS signal intensity (A.U.)
	Mock	Col-0																								smb-3
		Left												Right												Left																Right
	time	Root1	Root2	Root3	Root4	Root5	Root6	Root7	Root8	Root9	Root10	Root11	Root12	Root1	Root2	Root3	Root4	Root5	Root6	Root7	Root8	Root9	Root10	Root11	Root12	Root1	Root2	Root3	Root4	Root5	Root6	Root7	Root8	Root9	Root10	Root11	Root12	Root13	Root14	Root15	Root16	Root1	Root2	Root3	Root4	Root5	Root6	Root7	Root8
	0 h	13.86	6.26	5.85	7.737	14.205	12.766	17.154	5.309	7.048	7.753	7.594	13.935	12.044	8.985	6.058	9.953	13.677	9.469	14.033	6.384	6.928	5.947	7.286	12.658	1.698	1.776	1.32	3.856	2.679	2.292	0.612	1.706	4.758	2.987	2.736	1.033	4.005	5.534	4.41		1.64	2.286	1.319	1.81	2.387	2.807	0.884	1.083
	2 h	14.564	15.543	5.153	4.993	12.13	9.137	4.563	15.167	9.808	15.817	6.647	14.209	14.157	18.308	4.855	5.883	10.086	9.67	13.723	13.846	10.912	11.543	7.574	9.697	2.075	3.428	3.865	3.708	1.75	3.314	2.801	2.153	2.887	2.605	2.775	0.85	2.647	5.643	2.624		1.87	4.197	3.448	4.073	1.934	3.151	3.984	2.761
	4 h	15.265	16.067	11.062	4.997	12.027	10.606	11.819	5.34	5.57	11.088	11.119	5.966	14.379	12.035	10.361	5.132	9.296	11.796	10.203	7.868	9.913	8.153	12.83	5.54	3.591	1.909	1.023	3.859	3.926	1.02	1.197	3.534	3.559	2.714	1.143	1.436	6.881	4.083	1.752	1.767	3.203	1.111	1.308	4.625	3.554	1.241	1.417	5.024
	6 h	12.614	12.762	4.939	8.169	7.196	8.392	6.331	13.143	6.154	5.299			14.343	7.434	9.748	7.356	9.565	6.37	7.12	16.792	6.159	7.498			1.388	8.174	2.607	1.497	1.631	2.847	2.606	1.907	2.654	0.993	2.624	3.375	0.79	1.353	2.418	2.201	1.522	8.716	2.935	0.873	1.812	2.377	1.711	1.998
	VENUS signal intensity (A.U.)
	250 mM NaCl	Col-0																														smb-3
		Left															Right															Left																Right
	time	Root1	Root2	Root3	Root4	Root5	Root6	Root7	Root8	Root9	Root10	Root11	Root12	Root13	Root14	Root15	Root1	Root2	Root3	Root4	Root5	Root6	Root7	Root8	Root9	Root10	Root11	Root12	Root13	Root14	Root15	Root1	Root2	Root3	Root4	Root5	Root6	Root7	Root8	Root9	Root10	Root11	Root12	Root13	Root14	Root15	Root16	Root1	Root2
	0 h	9.9957	13.2294	6.81655	17.355	5.4249	7.35865	6.61245	9.9151	13.4842	12.3786	9.26055	10.8544	8.6554			7.8936	10.9525	5.4041	16.6758	4.8633	6.53835	4.9114	15.2932	9.97425	10.3565	13.6116	12.0224	8.20495			1.64	2.286	1.319	1.81	2.387	2.807	0.884	1.083	5.114	2.817	2.597	1.088	2.42	4.742	3.803		1.698	1.776
	2 h	11.6454	10.4819	9.81955	11.9314	8.2355	4.8295	13.0331	10.9525	10.3064	11.4381	10.4559	11.6954				5.20585	6.2868	6.4337	4.8919	4.0547	7.49645	13.7104	10.3759	14.0894	12.6672	8.04245	9.19295				2.075	3.428	3.865	3.708	1.75	3.314	2.801	2.153	2.887	2.605	2.775	0.85	2.647	5.643			1.87	4.197
	4 h	16.2025	12.9408	9.71555	14.2721	9.12145	6.98945	4.7086	8.78865	16.5692	17.1918	10.9635	7.03495	14.6608			9.672	14.5327	7.124	9.21115	5.56465	6.65275	4.7632	4.84575	8.74965	5.8656	8.98755	4.264	5.69595			3.591	1.909	1.023	3.859	3.926	1.02	1.197	3.534	3.559	2.714	1.143	1.436	1.752	1.427			3.203	1.111
	6 h	16.9444	11.9522	19.5029	12.7725	12.1544	14.6328	14.2389	12.0139	8.84455	12.8154	9.4835	13.5505	8.54685	8.5748	9.9762	11.2879	3.64585	6.6729	4.485	3.81875	7.42495	8.034	6.8003	5.45025	9.1936	7.40545	3.3995	6.8757	4.8841	8.1913	1.388	2.607	1.497	1.631	2.847	2.606	1.907	2.654	0.993	2.624	3.375	0.79	1.353	2.418	2.652	2.624	1.522	2.935
		p value (two-way ANOVA by Tukey’s test)
		mock	250 mM NaCl
	0 h Col-0 left vs. 0 h Col-0 right	>0.9999	>0.9999
	0 h Col-0 left vs. 0 h smb-3 left	<0.0001	<0.0001
	0 h Col-0 left vs. 0 h smb-3 right	<0.0001	<0.0001
	0 h Col-0 left vs. 2 h Col-0 left	>0.9999	>0.9999
	0 h Col-0 left vs. 2 h Col-0 right	>0.9999	0.9555
	0 h Col-0 left vs. 2 h smb-3 left	<0.0001	<0.0001
	0 h Col-0 left vs. 2 h smb-3 right	<0.0001	<0.0001
	0 h Col-0 left vs. 4 h Col-0 left	>0.9999	0.9838
	0 h Col-0 left vs. 4 h Col-0 right	>0.9999	0.0347
	0 h Col-0 left vs. 4 h smb-3 left	<0.0001	<0.0001
	0 h Col-0 left vs. 4 h smb-3 right	<0.0001	<0.0001
	0 h Col-0 left vs. 6 h Col-0 left	0.9961	0.4283
	0 h Col-0 left vs. 6 h Col-0 right	>0.9999	0.0078
	0 h Col-0 left vs. 6 h smb-3 left	<0.0001	<0.0001
	0 h Col-0 left vs. 6 h smb-3 right	<0.0001	<0.0001
	0 h Col-0 right vs. 0 h smb-3 left	<0.0001	<0.0001
	0 h Col-0 right vs. 0 h smb-3 right	<0.0001	<0.0001
	0 h Col-0 right vs. 2 h Col-0 left	0.9993	>0.9999
	0 h Col-0 right vs. 2 h Col-0 right	0.9956	0.9963
	0 h Col-0 right vs. 2 h smb-3 left	<0.0001	<0.0001
	0 h Col-0 right vs. 2 h smb-3 right	<0.0001	<0.0001
	0 h Col-0 right vs. 4 h Col-0 left	>0.9999	0.8888
	0 h Col-0 right vs. 4 h Col-0 right	>0.9999	0.0895
	0 h Col-0 right vs. 4 h smb-3 left	<0.0001	<0.0001
	0 h Col-0 right vs. 4 h smb-3 right	<0.0001	<0.0001
	0 h Col-0 right vs. 6 h Col-0 left	>0.9999	0.1937
	0 h Col-0 right vs. 6 h Col-0 right	>0.9999	0.031
	0 h Col-0 right vs. 6 h smb-3 left	<0.0001	<0.0001
	0 h Col-0 right vs. 6 h smb-3 right	<0.0001	<0.0001
	0 h smb-3 left vs. 0 h smb-3 right	>0.9999	>0.9999
	0 h smb-3 left vs. 2 h Col-0 left	<0.0001	<0.0001
	0 h smb-3 left vs. 2 h Col-0 right	<0.0001	<0.0001
	0 h smb-3 left vs. 2 h smb-3 left	>0.9999	>0.9999
	0 h smb-3 left vs. 2 h smb-3 right	>0.9999	>0.9999
	0 h smb-3 left vs. 4 h Col-0 left	<0.0001	<0.0001
	0 h smb-3 left vs. 4 h Col-0 right	<0.0001	<0.0001
	0 h smb-3 left vs. 4 h smb-3 left	>0.9999	>0.9999
	0 h smb-3 left vs. 4 h smb-3 right	>0.9999	>0.9999
	0 h smb-3 left vs. 6 h Col-0 left	<0.0001	<0.0001
	0 h smb-3 left vs. 6 h Col-0 right	<0.0001	0.0005
	0 h smb-3 left vs. 6 h smb-3 left	>0.9999	>0.9999
	0 h smb-3 left vs. 6 h smb-3 right	>0.9999	>0.9999
	0 h smb-3 right vs. 2 h Col-0 left	<0.0001	<0.0001
	0 h smb-3 right vs. 2 h Col-0 right	<0.0001	<0.0001
	0 h smb-3 right vs. 2 h smb-3 left	>0.9999	>0.9999
	0 h smb-3 right vs. 2 h smb-3 right	>0.9999	>0.9999
	0 h smb-3 right vs. 4 h Col-0 left	<0.0001	<0.0001
	0 h smb-3 right vs. 4 h Col-0 right	<0.0001	<0.0001
	0 h smb-3 right vs. 4 h smb-3 left	>0.9999	>0.9999
	0 h smb-3 right vs. 4 h smb-3 right	>0.9999	>0.9999
	0 h smb-3 right vs. 6 h Col-0 left	<0.0001	<0.0001
	0 h smb-3 right vs. 6 h Col-0 right	<0.0001	0.0023
	0 h smb-3 right vs. 6 h smb-3 left	>0.9999	>0.9999
	0 h smb-3 right vs. 6 h smb-3 right	>0.9999	>0.9999
	2 h Col-0 left vs. 2 h Col-0 right	>0.9999	0.8573
	2 h Col-0 left vs. 2 h smb-3 left	<0.0001	<0.0001
	2 h Col-0 left vs. 2 h smb-3 right	<0.0001	<0.0001
	2 h Col-0 left vs. 4 h Col-0 left	>0.9999	0.999
	2 h Col-0 left vs. 4 h Col-0 right	>0.9999	0.006
	2 h Col-0 left vs. 4 h smb-3 left	<0.0001	<0.0001
	2 h Col-0 left vs. 4 h smb-3 right	<0.0001	<0.0001
	2 h Col-0 left vs. 6 h Col-0 left	0.877	0.7073
	2 h Col-0 left vs. 6 h Col-0 right	0.9973	0.0032
	2 h Col-0 left vs. 6 h smb-3 left	<0.0001	<0.0001
	2 h Col-0 left vs. 6 h smb-3 right	<0.0001	<0.0001
	2 h Col-0 right vs. 2 h smb-3 left	<0.0001	<0.0001
	2 h Col-0 right vs. 2 h smb-3 right	<0.0001	<0.0001
	2 h Col-0 right vs. 4 h Col-0 left	>0.9999	0.1378
	2 h Col-0 right vs. 4 h Col-0 right	0.9998	0.369
	2 h Col-0 right vs. 4 h smb-3 left	<0.0001	<0.0001
	2 h Col-0 right vs. 4 h smb-3 right	<0.0001	<0.0001
	2 h Col-0 right vs. 6 h Col-0 left	0.7777	0.0037
	2 h Col-0 right vs. 6 h Col-0 right	0.9886	0.6809
	2 h Col-0 right vs. 6 h smb-3 left	<0.0001	<0.0001
	2 h Col-0 right vs. 6 h smb-3 right	<0.0001	<0.0001
	2 h smb-3 left vs. 2 h smb-3 right	>0.9999	>0.9999
	2 h smb-3 left vs. 4 h Col-0 left	<0.0001	<0.0001
	2 h smb-3 left vs. 4 h Col-0 right	<0.0001	0.0002
	2 h smb-3 left vs. 4 h smb-3 left	>0.9999	>0.9999
	2 h smb-3 left vs. 4 h smb-3 right	>0.9999	>0.9999
	2 h smb-3 left vs. 6 h Col-0 left	<0.0001	<0.0001
	2 h smb-3 left vs. 6 h Col-0 right	<0.0001	0.0055
	2 h smb-3 left vs. 6 h smb-3 left	>0.9999	>0.9999
	2 h smb-3 left vs. 6 h smb-3 right	>0.9999	0.9999
	2 h smb-3 right vs. 4 h Col-0 left	<0.0001	<0.0001
	2 h smb-3 right vs. 4 h Col-0 right	<0.0001	0.0004
	2 h smb-3 right vs. 4 h smb-3 left	>0.9999	>0.9999
	2 h smb-3 right vs. 4 h smb-3 right	>0.9999	>0.9999
	2 h smb-3 right vs. 6 h Col-0 left	<0.0001	<0.0001
	2 h smb-3 right vs. 6 h Col-0 right	<0.0001	0.0098
	2 h smb-3 right vs. 6 h smb-3 left	>0.9999	0.9996
	2 h smb-3 right vs. 6 h smb-3 right	>0.9999	0.9993
	4 h Col-0 left vs. 4 h Col-0 right	>0.9999	0.0017
	4 h Col-0 left vs. 4 h smb-3 left	<0.0001	<0.0001
	4 h Col-0 left vs. 4 h smb-3 right	<0.0001	<0.0001
	4 h Col-0 left vs. 6 h Col-0 left	0.991	0.9997
	4 h Col-0 left vs. 6 h Col-0 right	>0.9999	<0.0001
	4 h Col-0 left vs. 6 h smb-3 left	<0.0001	<0.0001
	4 h Col-0 left vs. 6 h smb-3 right	<0.0001	<0.0001
	4 h Col-0 right vs. 4 h smb-3 left	<0.0001	<0.0001
	4 h Col-0 right vs. 4 h smb-3 right	<0.0001	<0.0001
	4 h Col-0 right vs. 6 h Col-0 left	0.999	<0.0001
	4 h Col-0 right vs. 6 h Col-0 right	>0.9999	0.9998
	4 h Col-0 right vs. 6 h smb-3 left	<0.0001	<0.0001
	4 h Col-0 right vs. 6 h smb-3 right	<0.0001	<0.0001
	4 h smb-3 left vs. 4 h smb-3 right	>0.9999	>0.9999
	4 h smb-3 left vs. 6 h Col-0 left	<0.0001	<0.0001
	4 h smb-3 left vs. 6 h Col-0 right	<0.0001	0.0003
	4 h smb-3 left vs. 6 h smb-3 left	>0.9999	>0.9999
	4 h smb-3 left vs. 6 h smb-3 right	>0.9999	>0.9999
	4 h smb-3 right vs. 6 h Col-0 left	<0.0001	<0.0001
	4 h smb-3 right vs. 6 h Col-0 right	<0.0001	0.0006
	4 h smb-3 right vs. 6 h smb-3 left	>0.9999	>0.9999
	4 h smb-3 right vs. 6 h smb-3 right	>0.9999	>0.9999
	6 h Col-0 left vs. 6 h Col-0 right	>0.9999	<0.0001
	6 h Col-0 left vs. 6 h smb-3 left	<0.0001	<0.0001
	6 h Col-0 left vs. 6 h smb-3 right	<0.0001	<0.0001
	6 h Col-0 right vs. 6 h smb-3 left	<0.0001	<0.0001
	6 h Col-0 right vs. 6 h smb-3 right	<0.0001	<0.0001
	6 h smb-3 left vs. 6 h smb-3 right	>0.9999	>0.9999
[truncated: 38 more columns]

## Sheet: Fig 4
Fig 4b	VENUS signal intensity (A.U.)													Fig 4d	Halotropic curvature(o)																		Fig 4g													Fig 4h
	Mock														Mock								250 mM NaCl																									Control
	Col-0			smb-3			aux1-21			aux1-21 smb-3					Col-0		smb-3		aux1-21		aux1-21 smb-3		Col-0		smb-3		aux1-21		aux1-21 smb-3																		F1/R1	0.967958	1.03204
		Left	Right		Left	Right		Left	Right		Left	Right			Root1	-25.092	Root1	-24.616	Root1	-157.147	Root1	-137.65	Root1	-15.662	Root1	-43.759	Root1	-112.217	Root1	-58.928																	F2/R2	1.05335	0.946652
	Root1	16.105	13.596	Root1	4.498	3.04	Root1	0	0	Root1	0	0			Root2	-23.12	Root2	-22.847	Root2	-156.413	Root2	-114.828	Root2	2.421	Root2	-42.783	Root2	-110.583	Root2	-55.351																	F3/R3	0.978191	1.02181
	Root2	3.867	4.548	Root2	4.082	4.535	Root2	0	0	Root2	0	0			Root3	-23	Root3	-16.771	Root3	-155.586	Root3	-108.893	Root3	3.635	Root3	-31.649	Root3	-107.819	Root3	-40.578
	Root3	5.059	4.556	Root3	2.261	1.217	Root3	0	0	Root3	0	0			Root4	-22.53	Root4	-16.583	Root4	-150.308	Root4	-89.564	Root4	5.078	Root4	-28.071	Root4	-97.111	Root4	-38.884																		p value (two-tailed Student’s t test)
	Root4	11.872	9.554	Root4	2.856	1.747	Root4	0	0	Root4	0	0			Root5	-21.883	Root5	-15.746	Root5	-139.635	Root5	-85.365	Root5	6.483	Root5	-27.024	Root5	-82.556	Root5	-34.509																	F1/R1:lgG vs. F1/R1:SMB	0.00277169
	Root5	10.494	13.826	Root5	1.204	5.038	Root5	0	0	Root5	0	0			Root6	-21.507	Root6	-14.78	Root6	-137.648	Root6	-84.76	Root6	6.981	Root6	-23.318	Root6	-79.55	Root6	-30.337																	F2/R2:lgG vs. F2/R2:SMB	0.0619894
	Root6	10.275	14.274	Root6	1.689	3.169	Root6	0	0	Root6	0	0			Root7	-21.498	Root7	-14.404	Root7	-132.488	Root7	-75.482	Root7	8.898	Root7	-21.656	Root7	-68.747	Root7	-29.142																	F3/R3:lgG vs. F3/R3:SMB	0.929394
	Root7	8.544	10.763	Root7	6.745	1.995	Root7	0	0	Root7	0	0			Root8	-21.296	Root8	-14.199	Root8	-124.541	Root8	-70.742	Root8	11.128	Root8	-20.198	Root8	-68.234	Root8	-26.126
	Root8	18.341	19.984	Root8	2.883	5.104	Root8	0	0	Root8	0	0			Root9	-21.291	Root9	-14.176	Root9	-122.416	Root9	-68.599	Root9	11.545	Root9	-17.953	Root9	-43.238	Root9	-24.077
	Root9	14.09	17.987	Root9	8.394	6.787	Root9	0	0	Root9	0	0			Root10	-20.591	Root10	-13.98	Root10	-120.114	Root10	-66.863	Root10	12.073	Root10	-17.846	Root10	-26.565	Root10	-11.768
	Root10	9.078	7.302	Root10	2.287	2.041	Root10	0	0	Root10	0	0			Root11	-20.331	Root11	-13.627	Root11	-109.33	Root11	-66.038	Root11	13.17	Root11	-17.348	Root11	-3.425	Root11	-8.125
				Root11	1.235	1.91									Root12	-20.136	Root12	-13.427	Root12	-108.439	Root12	-64.4	Root12	14.09	Root12	-16.718	Root12	6.009	Root12	-6.072
				Root12	1.594	2.152									Root13	-19.786	Root13	-12.646	Root13	-92.929	Root13	-63.014	Root13	14.996	Root13	-16.037	Root13	7.208	Root13	-3.606
				Root13	1.764	4.058									Root14	-19.523	Root14	-11.49	Root14	-87.184	Root14	-58.616	Root14	15.247	Root14	-15.55	Root14	12.201	Root14	-3.034
				Root14	1.261	1.724									Root15	-18.435	Root15	-11.169	Root15	-86.83	Root15	-56.575	Root15	15.255	Root15	-15.242	Root15	12.932	Root15	-3.013
				Root15	2.89	3.999									Root16	-17.894	Root16	-10.795	Root16	-85.485	Root16	-49.551	Root16	17.716	Root16	-15.211	Root16	15.255	Root16	3.151
	VENUS signal intensity (A.U.)														Root17	-17.416	Root17	-10.592	Root17	-85.405	Root17	-42.656	Root17	19.02	Root17	-12.407	Root17	15.77	Root17	5.739
	250 mM NaCl														Root18	-17.225	Root18	-10.341	Root18	-79.875	Root18	-42.154	Root18	19.204	Root18	-10.322	Root18	17.571	Root18	6.662
	Col-0			smb-3			aux1-21			aux1-21 smb-3					Root19	-16.964	Root19	-10.144	Root19	-79.491	Root19	-37.794	Root19	20.432	Root19	-9.521	Root19	29.445	Root19	7.623
		Left	Right		Left	Right		Left	Right		Left	Right			Root20	-16.958	Root20	-9.98	Root20	-77.307	Root20	-37.483	Root20	20.854	Root20	-8	Root20	29.686	Root20	7.845
	Root1	9.861	5.01	Root1	1.522	1.388	Root1	0	0	Root1	0	0			Root21	-16.666	Root21	-9.895	Root21	-76.289	Root21	-36.744	Root21	20.866	Root21	-6.24	Root21	31.45	Root21	10.105
	Root2	20.856	10.709	Root2	8.716	8.174	Root2	0	0	Root2	0	0			Root22	-16.446	Root22	-9.884	Root22	-74.792	Root22	-35.33	Root22	21.217	Root22	-5.819	Root22	33.89	Root22	10.458
	Root3	11.185	7.8	Root3	2.935	2.607	Root3	0	0	Root3	0	0			Root23	-16.063	Root23	-9.809	Root23	-68.871	Root23	-33.823	Root23	21.555	Root23	-5.415	Root23	35.551	Root23	10.784
	Root4	9.257	5.238	Root4	0.873	1.497	Root4	0	0	Root4	0	0			Root24	-15.785	Root24	-9.462	Root24	-68.44	Root24	-30.759	Root24	22.039	Root24	-4.977	Root24	36.13	Root24	13.525
	Root5	9.618	4.16	Root5	1.812	1.631	Root5	0	0	Root5	0	0			Root25	-15.629	Root25	-9.026	Root25	-63.877	Root25	-28.573	Root25	22.282	Root25	-4.941	Root25	41.327	Root25	15.562
	Root6	8.558	3.491	Root6	2.377	2.847	Root6	0	0	Root6	0	0			Root26	-15.264	Root26	-8.286	Root26	-63.73	Root26	-25.487	Root26	22.538	Root26	-4.87	Root26	41.855	Root26	15.593
	Root7	11.109	7.698	Root7	1.711	2.606	Root7	0	0	Root7	0	0			Root27	-13.904	Root27	-7.027	Root27	-52.792	Root27	-22.231	Root27	22.658	Root27	-3.815	Root27	46.397	Root27	15.803
	Root8	16.58	9.139	Root8	1.998	1.907	Root8	0	0	Root8	0	0			Root28	-13.881	Root28	-6.974	Root28	-48.106	Root28	-22.078	Root28	22.736	Root28	-3.513	Root28	46.709	Root28	18.967
	Root9	8.813	6.103	Root9	2.342	2.654	Root9	0	0	Root9	0	0			Root29	-13.574	Root29	-6.431	Root29	-43.176	Root29	-21.681	Root29	23.199	Root29	-3.485	Root29	47.94	Root29	19.669
	Root10	10.455	7.489	Root10	1.291	0.993	Root10	0	0	Root10	0	0			Root30	-12.821	Root30	-6.083	Root30	-39.429	Root30	-21.577	Root30	23.243	Root30	-2.698	Root30	50.669	Root30	23.416
	Root11	17.725	7.984	Root11	3.084	2.624									Root31	-12.381	Root31	-6.053	Root31	-39.369	Root31	-19.939	Root31	23.309	Root31	-2.457	Root31	51.739	Root31	28.926
	Root12	9.377	5.447	Root12	4.827	3.375									Root32	-12.138	Root32	-6.007	Root32	-39.161	Root32	-19.935	Root32	23.325	Root32	-2.415	Root32	52.9	Root32	33.099
	Root13	16.126	6.018	Root13	1.016	0.79									Root33	-12.027	Root33	-5.863	Root33	-38.928	Root33	-19.726	Root33	23.419	Root33	2.278	Root33	54.37	Root33	33.69
	Root14	8.93	5.148	Root14	1.385	1.353									Root34	-12	Root34	-5.819	Root34	-38.15	Root34	-18.493	Root34	23.932	Root34	2.695	Root34	56.827	Root34	36.312
	Root15	23.263	8.595	Root15	2.301	2.418									Root35	-11.972	Root35	-5.63	Root35	-37.544	Root35	-17.12	Root35	24.124	Root35	2.782	Root35	58.815	Root35	40.11
	Root16	11.595	4.631	Root16	2.201	2.652									Root36	-11.659	Root36	-5.522	Root36	-36.766	Root36	-16.728	Root36	24.205	Root36	3.475	Root36	60.372	Root36	43.531
	Root17	15.946	11	Root17	1.584	2.624									Root37	-11.004	Root37	-5.333	Root37	-36.28	Root37	-15.299	Root37	25.17	Root37	3.607	Root37	64.009	Root37	45.058
															Root38	-10.878	Root38	-4.915	Root38	-35.721	Root38	-14.996	Root38	25.519	Root38	3.653	Root38	65.758	Root38	45.573
		p value (two-way ANOVA by Tukey’s test)													Root39	-10.735	Root39	-4.89	Root39	-35.535	Root39	-13.409	Root39	26.442	Root39	3.673	Root39	67.043	Root39	46.947
		mock	250 mM NaCl												Root40	-10.66	Root40	-4.62	Root40	-30.969	Root40	-5.226	Root40	26.565	Root40	4.169	Root40	67.049	Root40	49.82
	col-0:left vs. col-0:right	0.9947	<0.0001												Root41	-10.595	Root41	-4.161	Root41	-29.897	Root41	-3.366	Root41	26.876	Root41	4.919	Root41	67.218	Root41	51.062
	col-0:left vs. smb-3:left	<0.0001	<0.0001												Root42	-9.866	Root42	-4.081	Root42	-17.754	Root42	-2.904	Root42	27.262	Root42	5.201	Root42	67.696	Root42	51.062
	col-0:left vs. smb-3:right	<0.0001	<0.0001												Root43	-9.739	Root43	-3.37	Root43	-13.143	Root43	-2.805	Root43	27.67	Root43	5.495	Root43	68.051	Root43	51.116
	col-0:left vs. aux1-21:left	<0.0001	<0.0001												Root44	-9.693	Root44	-3.092	Root44	-12.76	Root44	1.452	Root44	29.512	Root44	5.827	Root44	68.537	Root44	51.129
	col-0:left vs. aux1-21:right	<0.0001	<0.0001												Root45	-8.858	Root45	-2.783	Root45	-12.636	Root45	2.717	Root45	29.539	Root45	6.321	Root45	68.854	Root45	51.821
	col-0:left vs. aux1-21 smb-3:left	<0.0001	<0.0001												Root46	-8.799	Root46	-2.49	Root46	-12.095	Root46	5.038	Root46	29.982	Root46	6.531	Root46	69.481	Root46	55.654
	col-0:left vs. aux1-21 smb-3:right	<0.0001	<0.0001												Root47	-8.52	Root47	-1.348	Root47	-9.358	Root47	6.819	Root47	30.797	Root47	6.582	Root47	70.58	Root47	56.557
	col-0:right vs. smb-3:left	<0.0001	<0.0001												Root48	-8.509	Root48	-1.213	Root48	-8.715	Root48	8.722	Root48	30.991	Root48	6.627	Root48	73.594	Root48	56.741
	col-0:right vs. smb-3:right	<0.0001	<0.0001												Root49	-8.337	Root49	-0.596	Root49	3.64	Root49	14.876	Root49	31.887	Root49	6.948	Root49	78.198	Root49	57.339
	col-0:right vs. aux1-21:left	<0.0001	<0.0001												Root50	-7.813	Root50	1.714	Root50	3.867	Root50	15.561	Root50	33.626	Root50	7	Root50	78.802	Root50	59.187
	col-0:right vs. aux1-21:right	<0.0001	<0.0001												Root51	-7.748	Root51	1.997	Root51	4.436	Root51	17.592	Root51	33.864	Root51	7.532	Root51	80.96	Root51	59.642
	col-0:right vs. aux1-21 smb-3:left	<0.0001	<0.0001												Root52	-5.992	Root52	1.997	Root52	4.567	Root52	17.861	Root52	33.985	Root52	9.834	Root52	82.339	Root52	60.255
	col-0:right vs. aux1-21 smb-3:right	<0.0001	<0.0001												Root53	-5.719	Root53	2.207	Root53	8.413	Root53	18.039	Root53	34.452	Root53	9.973	Root53	82.929	Root53	60.377
	smb-3:left vs. smb-3:right	>0.9999	>0.9999												Root54	-5.642	Root54	2.36	Root54	18.049	Root54	20.283	Root54	35.036	Root54	10.015	Root54	83.01	Root54	60.621
	smb-3:left vs. aux1-21:left	0.0423	0.0263												Root55	-5.44	Root55	2.884	Root55	21.25	Root55	23.576	Root55	36.027	Root55	10.735	Root55	85.073	Root55	61.991
	smb-3:left vs. aux1-21:right	0.0423	0.0263												Root56	-4.697	Root56	3.518	Root56	23.199	Root56	26.265	Root56	36.513	Root56	11.546	Root56	85.207	Root56	62.691
	smb-3:left vs. aux1-21 smb-3:left	0.0423	0.0263												Root57	-4.683	Root57	3.532	Root57	28.929	Root57	27.781	Root57	36.937	Root57	11.549	Root57	85.426	Root57	62.957
	smb-3:left vs. aux1-21 smb-3:right	0.0423	0.0263												Root58	-3.789	Root58	3.667	Root58	32.699	Root58	30.189	Root58	37.517	Root58	11.56	Root58	87.501	Root58	63.236
	smb-3:right vs. aux1-21:left	0.0213	0.0232												Root59	-3.681	Root59	3.85	Root59	37.568	Root59	33.006	Root59	37.628	Root59	12.138	Root59	90	Root59	63.812
	smb-3:right vs. aux1-21:right	0.0213	0.0232												Root60	-2.827	Root60	3.953	Root60	40.569	Root60	34.021	Root60	37.659	Root60	12.45	Root60	91.275	Root60	65.837
	smb-3:right vs. aux1-21 smb-3:left	0.0213	0.0232												Root61	-2.178	Root61	4.104	Root61	40.607	Root61	34.556	Root61	38.148	Root61	12.48	Root61	93.219	Root61	66.194
	smb-3:right vs. aux1-21 smb-3:right	0.0213	0.0232												Root62	-1.714	Root62	4.267	Root62	46.576	Root62	35.646	Root62	38.318	Root62	12.57	Root62	93.962	Root62	66.251
	aux1-21:left vs. aux1-21:right	>0.9999	>0.9999												Root63	-1.492	Root63	4.44	Root63	46.746	Root63	37.944	Root63	42.337	Root63	12.741	Root63	95.618	Root63	67.882
	aux1-21:left vs. aux1-21 smb-3:left	>0.9999	>0.9999												Root64	-1.085	Root64	4.596	Root64	46.898	Root64	40.813	Root64	42.421	Root64	12.966	Root64	97.496	Root64	71.036
	aux1-21:left vs. aux1-21 smb-3:right	>0.9999	>0.9999												Root65	-0.174	Root65	5.305	Root65	47.122	Root65	41.491	Root65	42.683	Root65	13.177	Root65	97.585	Root65	71.834
	aux1-21:right vs. aux1-21 smb-3:left	>0.9999	>0.9999												Root66	0.543	Root66	6.022	Root66	48.366	Root66	42.236	Root66	42.839	Root66	14.332	Root66	99.246	Root66	73.943
	aux1-21:right vs. aux1-21 smb-3:right	>0.9999	>0.9999												Root67	0.901	Root67	6.823	Root67	51.813	Root67	42.701	Root67	44.193	Root67	14.744	Root67	100.04	Root67	73.98
	aux1-21 smb-3:left vs. aux1-21 smb-3:right	>0.9999	>0.9999												Root68	1.705	Root68	7.325	Root68	54.391	Root68	45.365	Root68	44.566	Root68	16.398	Root68	100.078	Root68	77.32
															Root69	1.767	Root69	7.385	Root69	56.34	Root69	45.469	Root69	45.836	Root69	16.854	Root69	100.525	Root69	79.484
															Root70	1.815	Root70	7.4	Root70	58.677	Root70	45.855	Root70	46.103	Root70	18.585	Root70	102.095	Root70	80.02
															Root71	1.904	Root71	7.528	Root71	58.836	Root71	49.635	Root71	46.37	Root71	19.37	Root71	106.237	Root71	81.895
															Root72	1.97	Root72	7.684	Root72	62.7	Root72	49.699	Root72	47.183	Root72	20.158	Root72	106.44	Root72	85.177
															Root73	1.981	Root73	7.815	Root73	63.115	Root73	55.841	Root73	48.077	Root73	20.58	Root73	106.948	Root73	86.785
															Root74	2.619	Root74	7.829	Root74	63.258	Root74	62.103	Root74	48.377	Root74	20.693	Root74	114.85	Root74	88.854
															Root75	2.732	Root75	7.913	Root75	66.14	Root75	62.266	Root75	48.833	Root75	20.759	Root75	115.641	Root75	90.337
															Root76	3.27	Root76	9.457	Root76	68.855	Root76	62.628	Root76	48.935	Root76	25.309	Root76	118.887	Root76	96.579
															Root77	3.705	Root77	9.713	Root77	69.7	Root77	68.965	Root77	49.063	Root77	25.942	Root77	120.555	Root77	100.62
															Root78	4.117	Root78	10.985	Root78	73.632	Root78	72.47	Root78	49.82	Root78	26.35	Root78	120.703	Root78	104.369
															Root79	4.784	Root79	11.05	Root79	77.735	Root79	73.379	Root79	55.027	Root79	26.565	Root79	128.83	Root79	113.199
															Root80	5.686	Root80	11.286	Root80	78.69	Root80	75.964	Root80	56.939	Root80	28.266	Root80	128.976	Root80	114.522
															Root81	6.118	Root81	11.363	Root81	78.724	Root81	82.983	Root81	57.6	Root81	32.878	Root81	129.39	Root81	117.17
															Root82	6.175	Root82	11.485	Root82	78.776	Root82	83.483	Root82	57.635	Root82	37.147	Root82	132.089	Root82	122.623
															Root83	6.361	Root83	11.674	Root83	87.274	Root83	87.822	Root83	57.684			Root83	133.091	Root83	130.926
															Root84	7.423	Root84	11.877	Root84	87.769	Root84	91.109	Root84	58.864			Root84	133.112	Root84	143.881
															Root85	7.653	Root85	11.889	Root85	89.163	Root85	103.471	Root85	61.774			Root85	134.979
															Root86	8.059	Root86	14.762	Root86	92.793	Root86	110.059	Root86	63.09			Root86	136.909
															Root87	8.098	Root87	15.456	Root87	102.082	Root87	154.76	Root87	63.668			Root87	137.592
															Root88	9.459	Root88	15.486	Root88	103.459			Root88	65.602			Root88	140.695
															Root89	9.749	Root89	18.557	Root89	109.398			Root89	65.811			Root89	141.558
															Root90	14.647	Root90	20.645	Root90	149.246			Root90	76.485			Root90	142.481
															Root91	26.234	Root91	20.861									Root91	142.777
															Root92	37.788	Root92	27.423									Root92	150.94
																	Root93	29.521									Root93	160.191
																	Root94	31.958
																	Root95	33.653
																	Root96	37.009
																p value (two-way ANOVA by Tukey’s test)
															Col-0 MOCK vs. Col-0 250mM NaCl	<0.0001
															Col-0 MOCK vs. smb-3 MOCK	<0.0001
															Col-0 MOCK vs. smb-3 250mM NaCl	<0.0001
															Col-0 MOCK vs. aux1-21 MOCK	0.9985
															Col-0 MOCK vs. aux1-21 250mM NaCl	<0.0001
															Col-0 MOCK vs. aux1-21 smb-3 MOCK	0.8656
															Col-0 MOCK vs. aux1-21 smb-3 250mM NaCl	<0.0001
															Col-0 250mM NaCl vs. smb-3 MOCK	<0.0001
															Col-0 250mM NaCl vs. smb-3 250mM NaCl	0.0002
															Col-0 250mM NaCl vs. aux1-21 MOCK	<0.0001
															Col-0 250mM NaCl vs. aux1-21 250mM NaCl	<0.0001
															Col-0 250mM NaCl vs. aux1-21 smb-3 MOCK	0.0002
															Col-0 250mM NaCl vs. aux1-21 smb-3 250mM NaCl	<0.0001
															smb-3 MOCK vs. smb-3 250mM NaCl	>0.9999
															smb-3 MOCK vs. aux1-21 MOCK	0.6227
															smb-3 MOCK vs. aux1-21 250mM NaCl	<0.0001
															smb-3 MOCK vs. aux1-21 smb-3 MOCK	>0.9999
															smb-3 MOCK vs. aux1-21 smb-3 250mM NaCl	<0.0001
															smb-3 250mM NaCl vs. aux1-21 MOCK	0.5077
															smb-3 250mM NaCl vs. aux1-21 250mM NaCl	<0.0001
															smb-3 250mM NaCl vs. aux1-21 smb-3 MOCK	>0.9999
															smb-3 250mM NaCl vs. aux1-21 smb-3 250mM NaCl	<0.0001
															aux1-21 MOCK vs. aux1-21 250mM NaCl	<0.0001
															aux1-21 MOCK vs. aux1-21 smb-3 MOCK	0.4877
															aux1-21 MOCK vs. aux1-21 smb-3 250mM NaCl	<0.0001
															aux1-21 250mM NaCl vs. aux1-21 smb-3 MOCK	<0.0001
															aux1-21 250mM NaCl vs. aux1-21 smb-3 250mM NaCl	0.0401
															aux1-21 smb-3 MOCK vs. aux1-21 smb-3 250mM NaCl	<0.0001
[truncated: 18 more columns]

## Sheet: Supplementary Figure 2
Supplementary Figure 2b	Halotropic curvature(o)																					Supplementary Figure 2d	Halotropic curvature(o)																					Supplementary Figure 2e	Primary root elongation (cm)
	Col-0										smb-3												Col-0										smb-3												1 d
	Mock		50 mM NaCl		100 mM NaCl		150 mM NaCl		250 mM NaCl		Mock		50 mM NaCl		100 mM NaCl		150 mM NaCl		250 mM NaCl				Mock		50 mM NaCl		100 mM NaCl		150 mM NaCl		250 mM NaCl		Mock		50 mM NaCl		100 mM NaCl		150 mM NaCl		250 mM NaCl				Col-0
	Root1	-54.579	Root1	-65.98	Root1	-21.313	Root1	-26.358	Root1	-4.318	Root1	-18.323	Root1	-22.68	Root1	-20.636	Root1	-24.372	Root1	-33.923			Root1	-27.068	Root1	-13.25	Root1	-12.577	Root1	-20.518	Root1	5.31	Root1	-22.488	Root1	-22.949	Root1	-23.118	Root1	-10.359	Root1	-36.491			Mock		50 mM NaCl		100 mM NaCl
	Root2	-37.118	Root2	-33.883	Root2	-20.097	Root2	-24.279	Root2	-3.003	Root2	-16.556	Root2	-21.117	Root2	-19.415	Root2	-11.754	Root2	-16.783			Root2	-26.833	Root2	-9.939	Root2	-6.217	Root2	-17.536	Root2	9.837	Root2	-21.317	Root2	-15.611	Root2	-16.394	Root2	-9.686	Root2	-27.196			Root1	0.531	Root1	0.376	Root1
	Root3	-30.978	Root3	-25.446	Root3	-16.863	Root3	-18.836	Root3	4.16	Root3	-16.229	Root3	-10.801	Root3	-18.431	Root3	-5.199	Root3	-14.702			Root3	-24.06	Root3	-8.065	Root3	-2.397	Root3	-3.432	Root3	11.787	Root3	-16.293	Root3	-11.349	Root3	-9.224	Root3	-4.711	Root3	-21.017			Root2	0.511	Root2	0.453	Root2
	Root4	-30.608	Root4	-19.969	Root4	-12.429	Root4	-17.001	Root4	4.981	Root4	-13.761	Root4	-10.389	Root4	-17.909	Root4	-3.546	Root4	-10.738			Root4	-21.875	Root4	-4.189	Root4	0.751	Root4	1.649	Root4	13.231	Root4	-13.299	Root4	-10.899	Root4	-6.447	Root4	-4.399	Root4	-17.014			Root3	0.544	Root3	0.359	Root3
	Root5	-27.432	Root5	-19.654	Root5	-7.366	Root5	-7.427	Root5	12.562	Root5	-12.265	Root5	-10.089	Root5	-16.706	Root5	-3.051	Root5	-9.248			Root5	-20.142	Root5	-2.704	Root5	1.665	Root5	4.593	Root5	13.64	Root5	-10.825	Root5	-10.535	Root5	-5.624	Root5	-4.107	Root5	-15.28			Root4	0.571	Root4	0.404	Root4
	Root6	-25.717	Root6	-15.461	Root6	-6.819	Root6	-4.271	Root6	13.523	Root6	-9.845	Root6	-9.09	Root6	-12.637	Root6	-2.11	Root6	-8.191			Root6	-18.43	Root6	-1.914	Root6	9.605	Root6	5.261	Root6	16.774	Root6	-10.777	Root6	-10.181	Root6	-4.767	Root6	0.997	Root6	-12.582			Root5	0.476	Root5	0.456	Root5
	Root7	-24.025	Root7	-14.457	Root7	-6.314	Root7	-3.97	Root7	14.811	Root7	-9.067	Root7	-8.057	Root7	-6.442	Root7	-1.803	Root7	-7.811			Root7	-18.069	Root7	-1.635	Root7	9.81	Root7	5.911	Root7	17.561	Root7	-9.405	Root7	-8.917	Root7	-4.686	Root7	1.163	Root7	-12.048			Root6	0.531	Root6	0.461	Root6
	Root8	-22.422	Root8	-12.938	Root8	-6.269	Root8	-3.58	Root8	15.482	Root8	-8.707	Root8	-7.743	Root8	-5.902	Root8	-0.541	Root8	-7.789			Root8	-17.65	Root8	-0.054	Root8	10.176	Root8	9.514	Root8	19.388	Root8	-7.827	Root8	-8.396	Root8	-4.519	Root8	1.34	Root8	-11.67			Root7	0.513	Root7	0.5	Root7
	Root9	-21.351	Root9	-10.492	Root9	-5.338	Root9	1.228	Root9	16.637	Root9	-7.205	Root9	-6.138	Root9	-5.315	Root9	0.47	Root9	-7.237			Root9	-17.36	Root9	1.277	Root9	11.186	Root9	9.75	Root9	19.974	Root9	-6.055	Root9	-7.635	Root9	-3.504	Root9	1.71	Root9	-10.993			Root8	0.379	Root8	0.479	Root8
	Root10	-20.038	Root10	-10.079	Root10	-5.323	Root10	4.982	Root10	16.914	Root10	-6.74	Root10	-3.073	Root10	-3.045	Root10	1.242	Root10	-6.202			Root10	-16.904	Root10	1.933	Root10	11.662	Root10	11.871	Root10	21.233	Root10	-5.664	Root10	-6.129	Root10	-0.929	Root10	1.749	Root10	-10.359			Root9	0.451	Root9	0.436	Root9
	Root11	-20.002	Root11	-9.415	Root11	-4.271	Root11	5.618	Root11	17.526	Root11	-5.968	Root11	-2.168	Root11	1.691	Root11	4.023	Root11	-5.521			Root11	-16.655	Root11	2.299	Root11	12.095	Root11	12.18	Root11	27.244	Root11	-5.001	Root11	-5.895	Root11	0.878	Root11	1.801	Root11	-10.151			Root10	0.451	Root10	0.467	Root10
	Root12	-17.268	Root12	-9.093	Root12	-2.133	Root12	5.785	Root12	17.765	Root12	-5.393	Root12	-1.717	Root12	1.821	Root12	5.334	Root12	-1.851			Root12	-15.373	Root12	2.999	Root12	14.664	Root12	14.848	Root12	29.623	Root12	-4.076	Root12	-5.315	Root12	1.074	Root12	2.519	Root12	-9.199			Root11	0.553	Root11	0.437	Root11
	Root13	-16.568	Root13	-8.52	Root13	-0.594	Root13	9.61	Root13	18.892	Root13	-5.254	Root13	0.494	Root13	2.546	Root13	5.543	Root13	-1.843			Root13	-14.962	Root13	4.677	Root13	15.114	Root13	15.143	Root13	29.982	Root13	-4.009	Root13	-4.562	Root13	1.543	Root13	3.39	Root13	-8.211			Root12	0.575	Root12	0.572	Root12
	Root14	-16.165	Root14	-6.795	Root14	0.788	Root14	9.612	Root14	20.546	Root14	-2.066	Root14	1.8	Root14	4.221	Root14	5.551	Root14	1.507			Root14	-14.537	Root14	5.003	Root14	15.54	Root14	15.443	Root14	30.328	Root14	-4.001	Root14	-3.834	Root14	4.021	Root14	4.97	Root14	-4.78			Root13	0.699	Root13	0.45	Root13
	Root15	-15.811	Root15	-4.552	Root15	1.134	Root15	11.185	Root15	21.286	Root15	-0.282	Root15	2.386	Root15	5.654	Root15	5.659	Root15	1.544			Root15	-13.961	Root15	6.584	Root15	16.987	Root15	16.343	Root15	30.339	Root15	-0.962	Root15	-3.825	Root15	4.189	Root15	5.042	Root15	-3.769			Root14	0.705	Root14	0.537	Root14
	Root16	-13.325	Root16	-3.846	Root16	2.978	Root16	13.622	Root16	21.292	Root16	0.725	Root16	3.139	Root16	7.595	Root16	5.826	Root16	1.868			Root16	-12.649	Root16	6.914	Root16	17.149	Root16	18.457	Root16	32.565	Root16	1.465	Root16	-1.722	Root16	4.591	Root16	5.513	Root16	-3.52			Root15	0.612	Root15	0.59	Root15
	Root17	-12.147	Root17	-3.62	Root17	4.588	Root17	13.634	Root17	23.92	Root17	1.835	Root17	3.227	Root17	7.633	Root17	7.289	Root17	2.914			Root17	-11.373	Root17	7.627	Root17	17.951	Root17	20.27	Root17	32.826	Root17	1.746	Root17	-1.175	Root17	4.965	Root17	5.585	Root17	-3.394			Root16	0.606	Root16	0.574	Root16
	Root18	-12.065	Root18	-3.512	Root18	4.983	Root18	13.702	Root18	26.178	Root18	1.956	Root18	3.361	Root18	8.29	Root18	8.447	Root18	3.344			Root18	-10.846	Root18	7.814	Root18	18.048	Root18	23.099	Root18	33.366	Root18	1.977	Root18	-0.906	Root18	5.197	Root18	5.596	Root18	0.518			Root17	0.545	Root17	0.543	Root17
	Root19	-11.933	Root19	-2.862	Root19	5.862	Root19	14.97	Root19	26.206	Root19	2.148	Root19	3.786	Root19	8.68	Root19	9.054	Root19	6.608			Root19	-9.425	Root19	9.007	Root19	18.178	Root19	23.658	Root19	33.382	Root19	3.421	Root19	-0.766	Root19	5.297	Root19	5.778	Root19	1.076			Root18	0.543	Root18	0.512	Root18
	Root20	-11.456	Root20	-1.221	Root20	6.233	Root20	16.302	Root20	27.808	Root20	2.396	Root20	3.895	Root20	9.258	Root20	9.693	Root20	6.679			Root20	-8.311	Root20	9.27	Root20	20.454	Root20	24.085	Root20	34.813	Root20	3.935	Root20	-0.473	Root20	5.624	Root20	6.309	Root20	2.022			Root19	0.515	Root19	0.499	Root19
	Root21	-10.62	Root21	-1.061	Root21	9.462	Root21	18.063	Root21	28.853	Root21	3.743	Root21	4.8	Root21	9.459	Root21	10.147	Root21	7.037			Root21	-8.191	Root21	9.481	Root21	20.855	Root21	24.157	Root21	36.085	Root21	4.425	Root21	1.899	Root21	6.676	Root21	6.402	Root21	2.646			Root20	0.675	Root20	0.43	Root20
	Root22	-8.842	Root22	0.85	Root22	13.647	Root22	19.023	Root22	29.134	Root22	4.738	Root22	5.515	Root22	9.545	Root22	13.878	Root22	7.765			Root22	-4.615	Root22	9.62	Root22	21.68	Root22	24.639	Root22	37.126	Root22	5.191	Root22	2.046	Root22	6.81	Root22	6.549	Root22	2.713			Root21	0.69	Root21	0.51	Root21
	Root23	-8.116	Root23	1.411	Root23	14.535	Root23	19.949	Root23	29.358	Root23	5.163	Root23	6.34	Root23	9.78	Root23	13.902	Root23	8.023			Root23	-3.778	Root23	10.016	Root23	21.795	Root23	24.873	Root23	38.261	Root23	5.67	Root23	2.892	Root23	7.221	Root23	6.643	Root23	3.227			Root22	0.695	Root22	0.445	Root22
	Root24	-7.527	Root24	5.042	Root24	14.54	Root24	20.556	Root24	29.753	Root24	5.528	Root24	6.449	Root24	9.904	Root24	14.805	Root24	8.192			Root24	0.066	Root24	10.672	Root24	22.286	Root24	26.321	Root24	40.521	Root24	6.203	Root24	3.953	Root24	7.595	Root24	8.142	Root24	3.691			Root23	0.662	Root23	0.548	Root23
	Root25	-7.37	Root25	5.839	Root25	15.303	Root25	21.961	Root25	33.857	Root25	5.774	Root25	7.469	Root25	10.198	Root25	15.298	Root25	8.937			Root25	2.593	Root25	10.734	Root25	22.471	Root25	26.806	Root25	41.371	Root25	6.326	Root25	4.804	Root25	8.154	Root25	8.323	Root25	4.206			Root24	0.599	Root24	0.761	Root24
	Root26	-6.661	Root26	6.084	Root26	15.47	Root26	22.614	Root26	34.177	Root26	6.134	Root26	7.658	Root26	11.551	Root26	15.412	Root26	13.497			Root26	3.701	Root26	11.082	Root26	22.754	Root26	27.224	Root26	41.515	Root26	7.642	Root26	5.108	Root26	10.176	Root26	8.672	Root26	5.005			Root25	0.707	Root25	0.764	Root25
	Root27	-6.064	Root27	6.506	Root27	15.508	Root27	23.706	Root27	37.716	Root27	7.032	Root27	8.349	Root27	11.725	Root27	15.434	Root27	13.71			Root27	4.363	Root27	11.132	Root27	23.568	Root27	27.912	Root27	41.726	Root27	8.366	Root27	5.503	Root27	10.385	Root27	8.776	Root27	5.469			Root26	0.656	Root26	0.826	Root26
	Root28	-3.839	Root28	6.699	Root28	18.303	Root28	24.54	Root28	38.797	Root28	7.352	Root28	8.475	Root28	11.926	Root28	15.709	Root28	14.08			Root28	4.883	Root28	11.271	Root28	23.971	Root28	29.055	Root28	42.859	Root28	10.306	Root28	5.674	Root28	11.979	Root28	10.531	Root28	6.754			Root27	0.545	Root27	0.662	Root27
	Root29	-2.073	Root29	8.25	Root29	18.408	Root29	27.377	Root29	40.818	Root29	8.589	Root29	8.756	Root29	13.068	Root29	16.89	Root29	15.897			Root29	5.589	Root29	12.538	Root29	24.144	Root29	29.741	Root29	43.122	Root29	10.78	Root29	5.872	Root29	12.91	Root29	11.495	Root29	7.74			Root28	0.607	Root28	0.736	Root28
	Root30	-1.884	Root30	8.565	Root30	20.082	Root30	28.166	Root30	43.781	Root30	8.686	Root30	9.23	Root30	13.091	Root30	18.009	Root30	17.505			Root30	7.193	Root30	13.363	Root30	26.569	Root30	30.659	Root30	43.861	Root30	11.393	Root30	6.787	Root30	13.189	Root30	11.505	Root30	8.865			Root29	0.627	Root29	0.625	Root29
	Root31	-0.692	Root31	11.572	Root31	20.686	Root31	28.571	Root31	44.566	Root31	9.62	Root31	9.923	Root31	13.154	Root31	19.537	Root31	18.903			Root31	11.31	Root31	13.393	Root31	26.737	Root31	32.02	Root31	44.107	Root31	11.403	Root31	8.253	Root31	13.584	Root31	13.069	Root31	10.834			Root30	0.561	Root30	0.78	Root30
	Root32	-0.368	Root32	11.785	Root32	21.117	Root32	32.227	Root32	45.469	Root32	9.793	Root32	11.922	Root32	15.534	Root32	19.928	Root32	18.909			Root32	11.666	Root32	13.761	Root32	27.543	Root32	32.702	Root32	48.049	Root32	13.029	Root32	8.904	Root32	14.225	Root32	13.349	Root32	11.549			Root31	0.642	Root31	0.612	Root31
	Root33	2.22	Root33	15.035	Root33	26.565	Root33	32.436	Root33	47.073	Root33	10.105	Root33	12.295	Root33	15.662	Root33	20.618	Root33	19.847			Root33	13.635	Root33	13.917	Root33	29.9	Root33	33.411	Root33	50.461	Root33	14.857	Root33	9.462	Root33	16.075	Root33	13.801	Root33	13.628			Root32	0.495	Root32	0.676	Root32
	Root34	6.165	Root34	19.844	Root34	30.47	Root34	32.672	Root34	47.844	Root34	11.019	Root34	12.722	Root34	18.258	Root34	21.341	Root34	29.524			Root34	16.135	Root34	21.017	Root34	33.768	Root34	34.998	Root34	54.982	Root34	16.92	Root34	10.049	Root34	16.113	Root34	13.929	Root34	15.729			Root33	0.681	Root33	0.644	Root33
			Root35	32.499	Root35	31.342	Root35	33.31	Root35	53.473	Root35	15.524	Root35	13.324	Root35	18.644	Root35	24.451	Root35	29.544					Root35	21.894	Root35	37.824	Root35	38.385	Root35	61.439	Root35	20.456	Root35	11.999	Root35	17.784	Root35	13.943	Root35	18.699			Root34	0.622	Root34	0.667	Root34
							Root36	40.016	Root36	55.939	Root36	22.954	Root36	13.613	Root36	19.323	Root36	24.524	Root36	35.953									Root36	44.061	Root36	65.699	Root36	25.427	Root36	12.308	Root36	22.469	Root36	14.664	Root36	20.122					Root35	0.731	Root35
							Root37	40.083					Root37	26.458	Root37	20.986	Root37	29.999	Root37	37.193									Root37	52.491					Root37	20.083	Root37	33.67	Root37	26.016	Root37	23.92
																			Root38	37.204																					Root38	32.876
																																														p value (two-way ANOVA by Tukey’s test)
		p value (two-way ANOVA by Tukey’s test)																						p value (two-way ANOVA by Tukey’s test)																						1d	3d
	Col-0 mock vs. Col-0 50 mM NaCl	0.0482																					Col-0 mock vs. Col-0 50 mM NaCl	<0.0001																					Col-0 mock vs. Col-0 50 mM NaCl	0.9744	<0.0001
	Col-0 mock vs. Col-0 100 mM NaCl	<0.0001																					Col-0 mock vs. Col-0 100 mM NaCl	<0.0001																					Col-0 mock vs. Col-0 100 mM NaCl	0.0687	<0.0001
	Col-0 mock vs. Col-0 150 mM NaCl	<0.0001																					Col-0 mock vs. Col-0 150 mM NaCl	<0.0001																					Col-0 mock vs. Col-0 150 mM NaCl	0.0014	<0.0001
	Col-0 mock vs. Col-0 250 mM NaCl	<0.0001																					Col-0 mock vs. Col-0 250 mM NaCl	<0.0001																					Col-0 mock vs. Col-0 250 mM NaCl	<0.0001	<0.0001
	Col-0 mock vs. smb-3 mock	0.0003																					Col-0 mock vs. smb-3 mock	0.0279																					Col-0 mock vs. smb-3 mock	<0.0001	<0.0001
	Col-0 mock vs. smb-3 50 mM NaCl	<0.0001																					Col-0 mock vs. smb-3 50 mM NaCl	0.0475																					Col-0 mock vs. smb-3 50 mM NaCl	<0.0001	<0.0001
	Col-0 mock vs. smb-3 100 mM NaCl	<0.0001																					Col-0 mock vs. smb-3 100 mM NaCl	0.0001																					Col-0 mock vs. smb-3 100 mM NaCl	<0.0001	<0.0001
	Col-0 mock vs. smb-3 150 mM NaCl	<0.0001																					Col-0 mock vs. smb-3 150 mM NaCl	<0.0001																					Col-0 mock vs. smb-3 150 mM NaCl	<0.0001	<0.0001
	Col-0 mock vs. smb-3 250 mM NaCl	<0.0001																					Col-0 mock vs. smb-3 250 mM NaCl	0.0185																					Col-0 mock vs. smb-3 250 mM NaCl	<0.0001	<0.0001
	Col-0 50 mM NaCl vs. Col-0 100 mM NaCl	0.0109																					Col-0 50 mM NaCl vs. Col-0 100 mM NaCl	0.0066																					Col-0 50 mM NaCl vs. Col-0 100 mM NaCl	0.6667	<0.0001
	Col-0 50 mM NaCl vs. Col-0 150 mM NaCl	<0.0001																					Col-0 50 mM NaCl vs. Col-0 150 mM NaCl	<0.0001																					Col-0 50 mM NaCl vs. Col-0 150 mM NaCl	0.0194	<0.0001
	Col-0 50 mM NaCl vs. Col-0 250 mM NaCl	<0.0001																					Col-0 50 mM NaCl vs. Col-0 250 mM NaCl	<0.0001																					Col-0 50 mM NaCl vs. Col-0 250 mM NaCl	<0.0001	<0.0001
	Col-0 50 mM NaCl vs. smb-3 mock	0.9355																					Col-0 50 mM NaCl vs. smb-3 mock	0.0397																					Col-0 50 mM NaCl vs. smb-3 mock	<0.0001	<0.0001
	Col-0 50 mM NaCl vs. smb-3 50 mM NaCl	0.6304																					Col-0 50 mM NaCl vs. smb-3 50 mM NaCl	0.0014																					Col-0 50 mM NaCl vs. smb-3 50 mM NaCl	<0.0001	<0.0001
	Col-0 50 mM NaCl vs. smb-3 100 mM NaCl	0.2075																					Col-0 50 mM NaCl vs. smb-3 100 mM NaCl	>0.9999																					Col-0 50 mM NaCl vs. smb-3 100 mM NaCl	<0.0001	<0.0001
	Col-0 50 mM NaCl vs. smb-3 150 mM NaCl	0.2031																					Col-0 50 mM NaCl vs. smb-3 150 mM NaCl	>0.9999																					Col-0 50 mM NaCl vs. smb-3 150 mM NaCl	<0.0001	<0.0001
	Col-0 50 mM NaCl vs. smb-3 250 mM NaCl	0.0578																					Col-0 50 mM NaCl vs. smb-3 250 mM NaCl	0.017																					Col-0 50 mM NaCl vs. smb-3 250 mM NaCl	<0.0001	<0.0001
	Col-0 100 mM NaCl vs. Col-0 150 mM NaCl	0.0465																					Col-0 100 mM NaCl vs. Col-0 150 mM NaCl	0.9849																					Col-0 100 mM NaCl vs. Col-0 150 mM NaCl	0.9853	0.0019
	Col-0 100 mM NaCl vs. Col-0 250 mM NaCl	<0.0001																					Col-0 100 mM NaCl vs. Col-0 250 mM NaCl	<0.0001																					Col-0 100 mM NaCl vs. Col-0 250 mM NaCl	0.0004	<0.0001
	Col-0 100 mM NaCl vs. smb-3 mock	0.8376																					Col-0 100 mM NaCl vs. smb-3 mock	<0.0001																					Col-0 100 mM NaCl vs. smb-3 mock	0.0136	<0.0001
	Col-0 100 mM NaCl vs. smb-3 50 mM NaCl	0.9885																					Col-0 100 mM NaCl vs. smb-3 50 mM NaCl	<0.0001																					Col-0 100 mM NaCl vs. smb-3 50 mM NaCl	0.0356	<0.0001
	Col-0 100 mM NaCl vs. smb-3 100 mM NaCl	>0.9999																					Col-0 100 mM NaCl vs. smb-3 100 mM NaCl	0.001																					Col-0 100 mM NaCl vs. smb-3 100 mM NaCl	<0.0001	<0.0001
	Col-0 100 mM NaCl vs. smb-3 150 mM NaCl	0.993																					Col-0 100 mM NaCl vs. smb-3 150 mM NaCl	0.0032																					Col-0 100 mM NaCl vs. smb-3 150 mM NaCl	<0.0001	<0.0001
	Col-0 100 mM NaCl vs. smb-3 250 mM NaCl	>0.9999																					Col-0 100 mM NaCl vs. smb-3 250 mM NaCl	<0.0001																					Col-0 100 mM NaCl vs. smb-3 250 mM NaCl	<0.0001	<0.0001
	Col-0 150 mM NaCl vs. Col-0 250 mM NaCl	0.0012																					Col-0 150 mM NaCl vs. Col-0 250 mM NaCl	<0.0001																					Col-0 150 mM NaCl vs. Col-0 250 mM NaCl	0.0019	<0.0001
	Col-0 150 mM NaCl vs. smb-3 mock	0.0039																					Col-0 150 mM NaCl vs. smb-3 mock	<0.0001																					Col-0 150 mM NaCl vs. smb-3 mock	0.012	<0.0001
	Col-0 150 mM NaCl vs. smb-3 50 mM NaCl	0.0275																					Col-0 150 mM NaCl vs. smb-3 50 mM NaCl	<0.0001																					Col-0 150 mM NaCl vs. smb-3 50 mM NaCl	0.0437	<0.0001
	Col-0 150 mM NaCl vs. smb-3 100 mM NaCl	0.0153																					Col-0 150 mM NaCl vs. smb-3 100 mM NaCl	<0.0001																					Col-0 150 mM NaCl vs. smb-3 100 mM NaCl	0.0019	<0.0001
	Col-0 150 mM NaCl vs. smb-3 150 mM NaCl	0.9508																					Col-0 150 mM NaCl vs. smb-3 150 mM NaCl	<0.0001																					Col-0 150 mM NaCl vs. smb-3 150 mM NaCl	0.0002	<0.0001
	Col-0 150 mM NaCl vs. smb-3 250 mM NaCl	0.4912																					Col-0 150 mM NaCl vs. smb-3 250 mM NaCl	<0.0001																					Col-0 150 mM NaCl vs. smb-3 250 mM NaCl	<0.0001	<0.0001
	Col-0 250 mM NaCl vs. smb-3 mock	<0.0001																					Col-0 250 mM NaCl vs. smb-3 mock	<0.0001																					Col-0 250 mM NaCl vs. smb-3 mock	0.8606	>0.9999
	Col-0 250 mM NaCl vs. smb-3 50 mM NaCl	<0.0001																					Col-0 250 mM NaCl vs. smb-3 50 mM NaCl	<0.0001																					Col-0 250 mM NaCl vs. smb-3 50 mM NaCl	0.9607	0.8965
	Col-0 250 mM NaCl vs. smb-3 100 mM NaCl	<0.0001																					Col-0 250 mM NaCl vs. smb-3 100 mM NaCl	<0.0001																					Col-0 250 mM NaCl vs. smb-3 100 mM NaCl	0.008	<0.0001
	Col-0 250 mM NaCl vs. smb-3 150 mM NaCl	<0.0001																					Col-0 250 mM NaCl vs. smb-3 150 mM NaCl	<0.0001																					Col-0 250 mM NaCl vs. smb-3 150 mM NaCl	0.0193	<0.0001
	Col-0 250 mM NaCl vs. smb-3 250 mM NaCl	<0.0001																					Col-0 250 mM NaCl vs. smb-3 250 mM NaCl	<0.0001																					Col-0 250 mM NaCl vs. smb-3 250 mM NaCl	<0.0001	<0.0001
	smb-3 mock vs. smb-3 50 mM NaCl	0.9999																					smb-3 mock vs. smb-3 50 mM NaCl	0.9997																					smb-3 mock vs. smb-3 50 mM NaCl	>0.9999	0.8233
	smb-3 mock vs. smb-3 100 mM NaCl	0.9616																					smb-3 mock vs. smb-3 100 mM NaCl	0.9375																					smb-3 mock vs. smb-3 100 mM NaCl	0.0331	<0.0001
	smb-3 mock vs. smb-3 150 mM NaCl	0.2054																					smb-3 mock vs. smb-3 150 mM NaCl	0.8222																					smb-3 mock vs. smb-3 150 mM NaCl	0.0775	<0.0001
	smb-3 mock vs. smb-3 250 mM NaCl	0.7195																					smb-3 mock vs. smb-3 250 mM NaCl	0.9997																					smb-3 mock vs. smb-3 250 mM NaCl	<0.0001	<0.0001
	smb-3 50 mM NaCl vs. smb-3 100 mM NaCl	0.9996																					smb-3 50 mM NaCl vs. smb-3 100 mM NaCl	0.5769																					smb-3 50 mM NaCl vs. smb-3 100 mM NaCl	0.003	0.0036
	smb-3 50 mM NaCl vs. smb-3 150 mM NaCl	0.5511																					smb-3 50 mM NaCl vs. smb-3 150 mM NaCl	0.378																					smb-3 50 mM NaCl vs. smb-3 150 mM NaCl	0.007	<0.0001
	smb-3 50 mM NaCl vs. smb-3 250 mM NaCl	0.9639																					smb-3 50 mM NaCl vs. smb-3 250 mM NaCl	>0.9999																					smb-3 50 mM NaCl vs. smb-3 250 mM NaCl	<0.0001	<0.0001
	smb-3 100 mM NaCl vs. smb-3 150 mM NaCl	0.9313																					smb-3 100 mM NaCl vs. smb-3 150 mM NaCl	>0.9999																					smb-3 100 mM NaCl vs. smb-3 150 mM NaCl	>0.9999	<0.0001
	smb-3 100 mM NaCl vs. smb-3 250 mM NaCl	>0.9999																					smb-3 100 mM NaCl vs. smb-3 250 mM NaCl	0.564																					smb-3 100 mM NaCl vs. smb-3 250 mM NaCl	<0.0001	<0.0001
	smb-3 150 mM NaCl vs. smb-3 250 mM NaCl	0.998																					smb-3 150 mM NaCl vs. smb-3 250 mM NaCl	0.3651																					smb-3 150 mM NaCl vs. smb-3 250 mM NaCl	0.0002	0.0128
[truncated: 35 more columns]

## Sheet: Supplementary Figure 3
Supplementary Figure 3a	Halotropic curvature(o)													Supplementary Figure 3b	Primary root elongation (cm)
	col-0				smb-3				pSMB:SMB-GFP/smb-3						1 d												3 d
	mock		250 mM NaCl		mock		250 mM NaCl		mock		250 mM NaCl				col-0				smb-3				pSMB:SMB-GFP/smb-3				col-0				smb-3				pSMB:SMB-GFP/smb-3
	Root1	-28.178	Root1	3.656	Root1	-35.467	Root1	-44.526	Root1	-29.203	Root1	2.202			mock		250 mM NaCl		mock		250 mM NaCl		mock		250 mM NaCl		mock		250 mM NaCl		mock		250 mM NaCl		mock		250 mM NaCl
	Root2	-22.554	Root2	10.217	Root2	-18.864	Root2	-41.987	Root2	-29.154	Root2	5.507			Root1	0.42	Root1	0.301	Root1	0.363	Root1	0.344	Root1	0.548	Root1	0.484	Root1	1.957	Root1	1.497	Root1	1.4	Root1	0.957	Root1	2.085	Root1	1.574
	Root3	-21.965	Root3	14.942	Root3	-16.641	Root3	-34.951	Root3	-26.427	Root3	6.605			Root2	0.404	Root2	0.364	Root2	0.38	Root2	0.44	Root2	0.499	Root2	0.49	Root2	2.157	Root2	1.429	Root2	1.345	Root2	1.067	Root2	2.054	Root2	1.715
	Root4	-21.79	Root4	15.7	Root4	-16.073	Root4	-33.633	Root4	-25.953	Root4	7.366			Root3	0.362	Root3	0.369	Root3	0.455	Root3	0.396	Root3	0.558	Root3	0.441	Root3	2.072	Root3	1.469	Root3	1.532	Root3	1.007	Root3	2.286	Root3	1.528
	Root5	-21.318	Root5	15.864	Root5	-14.539	Root5	-32.07	Root5	-24.029	Root5	10.269			Root4	0.384	Root4	0.353	Root4	0.46	Root4	0.456	Root4	0.571	Root4	0.45	Root4	2.254	Root4	1.502	Root4	1.404	Root4	0.973	Root4	2.229	Root4	2.014
	Root6	-20.384	Root6	17.121	Root6	-14.033	Root6	-31.035	Root6	-23.88	Root6	11.398			Root5	0.389	Root5	0.329	Root5	0.422	Root5	0.404	Root5	0.5	Root5	0.496	Root5	2.257	Root5	1.221	Root5	1.483	Root5	1.051	Root5	2.143	Root5	1.85
	Root7	-19.281	Root7	17.186	Root7	-13.863	Root7	-27.88	Root7	-23.795	Root7	11.658			Root6	0.38	Root6	0.299	Root6	0.437	Root6	0.404	Root6	0.473	Root6	0.489	Root6	2.321	Root6	1.413	Root6	1.499	Root6	0.975	Root6	2.153	Root6	1.736
	Root8	-18.41	Root8	20.58	Root8	-13.591	Root8	-27.614	Root8	-22.439	Root8	14.2			Root7	0.385	Root7	0.375	Root7	0.465	Root7	0.358	Root7	0.591	Root7	0.471	Root7	2.416	Root7	1.508	Root7	1.408	Root7	0.969	Root7	2.071	Root7	1.412
	Root9	-17.893	Root9	22.641	Root9	-12.465	Root9	-26.386	Root9	-21.477	Root9	14.999			Root8	0.417	Root8	0.33	Root8	0.46	Root8	0.403	Root8	0.548	Root8	0.46	Root8	2.406	Root8	1.499	Root8	1.36	Root8	0.993	Root8	1.736	Root8	1.442
	Root10	-17.259	Root10	23.167	Root10	-10.928	Root10	-22.493	Root10	-21.19	Root10	15.139			Root9	0.411	Root9	0.319	Root9	0.45	Root9	0.42	Root9	0.478	Root9	0.435	Root9	2.654	Root9	1.506	Root9	1.376	Root9	0.983	Root9	1.901	Root9	1.404
	Root11	-17.212	Root11	23.405	Root11	-10.489	Root11	-22.413	Root11	-21.116	Root11	16.263			Root10	0.397	Root10	0.344	Root10	0.517	Root10	0.382	Root10	0.481	Root10	0.402	Root10	2.328	Root10	1.358	Root10	1.322	Root10	1.038	Root10	2.026	Root10	1.488
	Root12	-16.771	Root12	24.365	Root12	-9.934	Root12	-22.026	Root12	-20.974	Root12	17.612			Root11	0.359	Root11	0.283	Root11	0.466	Root11	0.329	Root11	0.506	Root11	0.409	Root11	2.483	Root11	1.511	Root11	1.549	Root11	0.895	Root11	2.023	Root11	1.207
	Root13	-16.718	Root13	24.517	Root13	-9.554	Root13	-21.013	Root13	-20.716	Root13	17.878			Root12	0.4	Root12	0.279	Root12	0.429	Root12	0.353	Root12	0.524	Root12	0.377	Root12	2.1	Root12	1.452	Root12	1.543	Root12	0.842	Root12	2.069	Root12	1.169
	Root14	-16.179	Root14	25.989	Root14	-8.49	Root14	-21.012	Root14	-20.243	Root14	18.153			Root13	0.414	Root13	0.309	Root13	0.379	Root13	0.283	Root13	0.502	Root13	0.356	Root13	1.836	Root13	1.446	Root13	1.313	Root13	0.898	Root13	2.275	Root13	1.117
	Root15	-16.132	Root15	27.097	Root15	-7.888	Root15	-19.724	Root15	-19.574	Root15	19.819			Root14	0.352	Root14	0.299	Root14	0.485	Root14	0.323	Root14	0.533	Root14	0.427	Root14	2.118	Root14	1.435	Root14	1.074	Root14	0.929	Root14	2.529	Root14	1.368
	Root16	-15.928	Root16	27.759	Root16	-7.784	Root16	-19.677	Root16	-19.461	Root16	20.355			Root15	0.417	Root15	0.298	Root15	0.381	Root15	0.313	Root15	0.439	Root15	0.481	Root15	1.994	Root15	1.259	Root15	1.219	Root15	0.82	Root15	1.765	Root15	1.14
	Root17	-15.797	Root17	28.144	Root17	-7.41	Root17	-19.335	Root17	-19.385	Root17	20.754			Root16	0.699	Root16	0.331	Root16	0.326	Root16	0.229	Root16	0.391	Root16	0.359	Root16	1.983	Root16	1.266	Root16	1.326	Root16	0.793	Root16	2.185	Root16	0.992
	Root18	-15.592	Root18	28.851	Root18	-7.382	Root18	-19.182	Root18	-19.103	Root18	22.844			Root17	0.674	Root17	0.43	Root17	0.343	Root17	0.237	Root17	0.436	Root17	0.387	Root17	1.905	Root17	1.194	Root17	1.081	Root17	0.857	Root17	1.716	Root17	1.052
	Root19	-13.937	Root19	29.314	Root19	-6.843	Root19	-18.528	Root19	-18.922	Root19	23.28			Root18	0.547	Root18	0.47	Root18	0.382	Root18	0.231	Root18	0.457	Root18	0.393	Root18	1.736	Root18	1.118	Root18	1.208	Root18	0.862	Root18	2.168	Root18	1.354
	Root20	-13.55	Root20	29.687	Root20	-6.662	Root20	-15.926	Root20	-18.037	Root20	23.798			Root19	0.643	Root19	0.449	Root19	0.389	Root19	0.265	Root19	0.398	Root19	0.318	Root19	1.806	Root19	1.094	Root19	1.186	Root19	0.79	Root19	1.638	Root19	1.102
	Root21	-13.51	Root21	30.412	Root21	-6.049	Root21	-15.092	Root21	-17.865	Root21	24.478			Root20	0.71	Root20	0.472	Root20	0.361	Root20	0.198	Root20	0.45	Root20	0.313	Root20	2.186	Root20	1.149	Root20	1.11	Root20	0.844	Root20	2.152	Root20	1.153
	Root22	-13.261	Root22	30.966	Root22	-5.46	Root22	-14.958	Root22	-16.916	Root22	25.667			Root21	0.604	Root21	0.461	Root21	0.343	Root21	0.183	Root21	0.363	Root21	0.381	Root21	1.811	Root21	1.069	Root21	1.079	Root21	0.719	Root21	1.846	Root21	0.821
	Root23	-13.16	Root23	31.563	Root23	-5.1	Root23	-14.544	Root23	-16.901	Root23	25.791			Root22	0.542	Root22	0.511	Root22	0.349	Root22	0.191	Root22	0.422	Root22	0.352	Root22	2.071	Root22	1.248	Root22	1.028	Root22	0.846	Root22	2.256	Root22	1.089
	Root24	-12.48	Root24	31.971	Root24	-4.698	Root24	-13.842	Root24	-16.548	Root24	25.811			Root23	0.568	Root23	0.371	Root23	0.375	Root23	0.248	Root23	0.463	Root23	0.358	Root23	1.999	Root23	1.203	Root23	0.95	Root23	0.833	Root23	1.847	Root23	1.172
	Root25	-12.202	Root25	32.221	Root25	-4.181	Root25	-12.41	Root25	-16.535	Root25	26.065			Root24	0.659	Root24	0.379	Root24	0.272	Root24	0.166	Root24	0.428	Root24	0.393	Root24	1.699	Root24	1.318	Root24	0.984	Root24	0.706	Root24	2.065	Root24	1.069
	Root26	-11.782	Root26	32.357	Root26	-4.138	Root26	-10.687	Root26	-16.345	Root26	26.589			Root25	0.628	Root25	0.417	Root25	0.353	Root25	0.233	Root25	0.486	Root25	0.395	Root25	2.185	Root25	1.297	Root25	1.038	Root25	0.74	Root25	2.301	Root25	1.261
	Root27	-11.782	Root27	32.484	Root27	-3.725	Root27	-10.469	Root27	-16.238	Root27	26.807			Root26	0.553	Root26	0.47	Root26	0.43	Root26	0.123	Root26	0.535	Root26	0.333	Root26	2.192	Root26	1.386	Root26	0.926	Root26	0.856	Root26	2.406	Root26	1.168
	Root28	-11.609	Root28	32.629	Root28	-3.701	Root28	-10.142	Root28	-16.189	Root28	27.412			Root27	0.585	Root27	0.411	Root27	0.348	Root27	0.207	Root27	0.39	Root27	0.318	Root27	2.341	Root27	1.229	Root27	1.048	Root27	0.826	Root27	2.282	Root27	1.093
	Root29	-11.29	Root29	32.706	Root29	-3.626	Root29	-9.919	Root29	-16.097	Root29	27.491			Root28	0.626	Root28	0.453	Root28	0.344	Root28	0.244	Root28	0.451	Root28	0.338	Root28	2.051	Root28	1.343	Root28	1.04	Root28	0.665	Root28	2.118	Root28	1.299
	Root30	-11.034	Root30	32.943	Root30	-3.392	Root30	-9.252	Root30	-15.262	Root30	27.702			Root29	0.576	Root29	0.366	Root29	0.35	Root29	0.231	Root29	0.355	Root29	0.348	Root29	2.152	Root29	1.327	Root29	1.232	Root29	0.69	Root29	2.585	Root29	1.131
	Root31	-10.808	Root31	33.047	Root31	-3.062	Root31	-9.227	Root31	-15.063	Root31	27.972			Root30	0.538	Root30	0.408	Root30	0.352	Root30	0.229	Root30	0.389	Root30	0.441	Root30	2.014	Root30	1.214	Root30	1.275	Root30	0.727	Root30	2.209	Root30	1.366
	Root32	-10.807	Root32	33.207	Root32	-2.798	Root32	-8.438	Root32	-15.017	Root32	28.19			Root31	0.441	Root31	0.334	Root31	0.408	Root31	0.253	Root31	0.261	Root31	0.397	Root31	1.835	Root31	1.21	Root31	0.925	Root31	0.715	Root31	1.919	Root31	1.381
	Root33	-10.483	Root33	33.246	Root33	-2.663	Root33	-7.161	Root33	-14.995	Root33	28.715			Root32	0.519	Root32	0.341	Root32	0.332	Root32	0.248	Root32	0.363	Root32	0.372	Root32	1.838	Root32	1.3	Root32	1.374	Root32	0.718	Root32	1.963	Root32	1.091
	Root34	-10.353	Root34	33.643	Root34	-2.661	Root34	-6.88	Root34	-14.656	Root34	28.739			Root33	0.491	Root33	0.276	Root33	0.268	Root33	0.265	Root33	0.329	Root33	0.409	Root33	1.978	Root33	1.084	Root33	1.159	Root33	0.703	Root33	1.942	Root33	0.904
	Root35	-10.335	Root35	33.656	Root35	-2.59	Root35	-6.083	Root35	-14.199	Root35	28.931			Root34	0.435	Root34	0.362	Root34	0.404	Root34	0.21	Root34	0.341	Root34	0.349	Root34	1.889	Root34	1.372	Root34	1.224	Root34	0.566	Root34	2.404	Root34	0.809
	Root36	-10.33	Root36	33.794	Root36	-1.884	Root36	-5.538	Root36	-13.956	Root36	29.148			Root35	0.572	Root35	0.271	Root35	0.302	Root35	0.174	Root35	0.232	Root35	0.362	Root35	1.889	Root35	1.307	Root35	1.147	Root35	0.61	Root35	2.041	Root35	1.38
	Root37	-10.263	Root37	34.019	Root37	-1.744	Root37	-5.402	Root37	-13.908	Root37	29.419			Root36	0.626	Root36	0.297	Root36	0.335	Root36	0.188	Root36	0.33	Root36	0.365	Root36	1.921	Root36	1.484	Root36	1.212	Root36	0.87	Root36	1.94	Root36	1.099
	Root38	-9.849	Root38	34.487	Root38	-1.684	Root38	-5.38	Root38	-13.859	Root38	29.931			Root37	0.5	Root37	0.289	Root37	0.327	Root37	0.184	Root37	0.325	Root37	0.368	Root37	1.709	Root37	1.455	Root37	1.078	Root37	0.868	Root37	2.113	Root37	1.338
	Root39	-9.764	Root39	35.027	Root39	-1.439	Root39	-5.242	Root39	-13.501	Root39	30.199			Root38	0.53	Root38	0.348	Root38	0.37	Root38	0.165	Root38	0.343	Root38	0.307	Root38	2.045	Root38	1.293	Root38	1.19	Root38	1.002	Root38	2.085	Root38	1.206
	Root40	-9.542	Root40	35.081	Root40	0.406	Root40	-4.639	Root40	-13.466	Root40	30.497			Root39	0.532	Root39	0.315	Root39	0.357	Root39	0.211	Root39	0.513	Root39	0.343	Root39	1.625	Root39	1.618	Root39	1.084	Root39	0.998	Root39	2.147	Root39	1.234
	Root41	-9.506	Root41	35.144	Root41	0.658	Root41	-4.574	Root41	-13.291	Root41	30.877			Root40	0.453	Root40	0.296	Root40	0.383	Root40	0.207	Root40	0.589	Root40	0.417	Root40	2.132	Root40	1.371	Root40	0.976	Root40	0.937	Root40	2.165	Root40	1.226
	Root42	-9.451	Root42	35.9	Root42	0.813	Root42	-4.562	Root42	-13.248	Root42	30.956			Root41	0.426	Root41	0.315	Root41	0.362	Root41	0.182	Root41	0.499	Root41	0.402	Root41	1.801	Root41	1.252	Root41	1.29	Root41	0.88	Root41	1.936	Root41	1.328
	Root43	-9.353	Root43	36.404	Root43	1.125	Root43	-4.425	Root43	-13.107	Root43	31.294			Root42	0.495	Root42	0.268	Root42	0.363	Root42	0.256	Root42	0.572	Root42	0.432	Root42	1.777	Root42	1.182	Root42	1.187	Root42	0.944	Root42	2.703	Root42	1.212
	Root44	-9.323	Root44	36.43	Root44	1.457	Root44	-3.831	Root44	-13.066	Root44	31.864			Root43	0.483	Root43	0.332	Root43	0.318	Root43	0.205	Root43	0.423	Root43	0.337	Root43	2.137	Root43	1.428	Root43	1.266	Root43	0.854	Root43	2.43	Root43	0.784
	Root45	-9.249	Root45	36.649	Root45	1.479	Root45	-3.576	Root45	-12.809	Root45	32.217			Root44	0.504	Root44	0.332	Root44	0.389	Root44	0.172	Root44	0.539	Root44	0.321	Root44	2.275	Root44	1.432	Root44	1.124	Root44	0.855	Root44	2.265	Root44	1.127
	Root46	-9.093	Root46	36.815	Root46	1.715	Root46	-2.895	Root46	-12.627	Root46	32.369			Root45	0.526	Root45	0.331	Root45	0.356	Root45	0.157	Root45	0.445	Root45	0.383	Root45	2.135	Root45	1.253	Root45	1.249	Root45	0.852	Root45	2.568	Root45	1.049
	Root47	-9.04	Root47	37.558	Root47	2.099	Root47	-2.603	Root47	-12.538	Root47	32.464			Root46	0.563	Root46	0.333	Root46	0.352	Root46	0.188	Root46	0.492	Root46	0.405	Root46	1.913	Root46	1.133	Root46	1.161	Root46	0.839	Root46	2.448	Root46	1.212
	Root48	-8.905	Root48	37.603	Root48	2.115	Root48	-2.466	Root48	-12.529	Root48	32.496			Root47	0.492	Root47	0.369	Root47	0.331	Root47	0.2	Root47	0.489	Root47	0.357	Root47	1.933	Root47	1.36	Root47	1.183	Root47	0.937	Root47	1.868	Root47	1.157
	Root49	-8.803	Root49	37.853	Root49	2.182	Root49	-2.25	Root49	-12.413	Root49	32.559			Root48	0.501	Root48	0.362	Root48	0.403	Root48	0.252	Root48	0.578	Root48	0.311	Root48	2.142	Root48	1.18	Root48	1.31	Root48	0.67	Root48	1.98	Root48	0.999
	Root50	-8.355	Root50	38.167	Root50	2.303	Root50	-2.151	Root50	-12.242	Root50	32.602			Root49	0.443	Root49	0.362	Root49	0.322	Root49	0.229	Root49	0.535	Root49	0.372	Root49	1.867	Root49	1.204	Root49	1.179	Root49	0.786	Root49	1.985	Root49	1.175
	Root51	-8.326	Root51	38.661	Root51	2.519	Root51	-2.005	Root51	-12.205	Root51	32.686			Root50	0.46	Root50	0.359	Root50	0.395	Root50	0.3	Root50	0.505	Root50	0.358	Root50	1.843	Root50	1.024	Root50	1.222	Root50	0.618	Root50	2.104	Root50	1.2
	Root52	-8.244	Root52	39.016	Root52	2.984	Root52	-1.461	Root52	-12.192	Root52	32.699			Root51	0.443	Root51	0.371	Root51	0.46	Root51	0.23	Root51	0.484	Root51	0.352	Root51	1.939	Root51	1.108	Root51	1.131	Root51	0.759	Root51	1.642	Root51	1.248
	Root53	-7.833	Root53	39.146	Root53	3.136	Root53	-1.426	Root53	-11.548	Root53	33.269			Root52	0.407	Root52	0.311	Root52	0.244	Root52	0.289	Root52	0.514	Root52	0.234	Root52	1.775	Root52	1.08	Root52	1.255	Root52	0.728	Root52	1.947	Root52	1.452
	Root54	-7.821	Root54	39.33	Root54	3.218	Root54	-0.854	Root54	-11.547	Root54	33.312			Root53	0.458	Root53	0.358	Root53	0.293	Root53	0.246	Root53	0.508	Root53	0.254	Root53	1.872	Root53	1.338	Root53	1.053	Root53	0.69	Root53	1.855	Root53	1.293
	Root55	-7.64	Root55	39.612	Root55	3.466	Root55	-0.376	Root55	-11.51	Root55	33.432			Root54	0.491	Root54	0.416	Root54	0.303	Root54	0.252	Root54	0.472	Root54	0.268	Root54	2.034	Root54	1.285	Root54	0.924	Root54	0.714	Root54	1.599	Root54	1.015
	Root56	-7.285	Root56	39.668	Root56	3.929	Root56	1.709	Root56	-11.416	Root56	33.581			Root55	0.485	Root55	0.415	Root55	0.289	Root55	0.264	Root55	0.489	Root55	0.376	Root55	1.657	Root55	0.994	Root55	1.332	Root55	0.81	Root55	1.458	Root55	1.192
	Root57	-7.161	Root57	40.652	Root57	3.979	Root57	2.599	Root57	-11.17	Root57	33.639			Root56	0.556	Root56	0.409	Root56	0.28	Root56	0.242	Root56	0.574	Root56	0.275	Root56	1.788	Root56	1.319	Root56	1.103	Root56	0.753	Root56	1.664	Root56	1.232
	Root58	-6.456	Root58	41.153	Root58	4.078	Root58	2.626	Root58	-10.928	Root58	33.913			Root57	0.489	Root57	0.396	Root57	0.274	Root57	0.276	Root57	0.487	Root57	0.268	Root57	1.353	Root57	1.496	Root57	1.453	Root57	0.734	Root57	1.536	Root57	1.129
	Root59	-6.345	Root59	41.201	Root59	4.086	Root59	3.644	Root59	-10.705	Root59	33.92			Root58	0.49	Root58	0.435	Root58	0.266	Root58	0.211	Root58	0.51	Root58	0.254	Root58	2.279	Root58	1.107	Root58	1.097	Root58	0.793	Root58	1.766	Root58	1.024
	Root60	-5.877	Root60	41.311	Root60	4.147	Root60	3.929	Root60	-10.575	Root60	34.923			Root59	0.548	Root59	0.287	Root59	0.264	Root59	0.234	Root59	0.422	Root59	0.32	Root59	2.031	Root59	1.487	Root59	1.399	Root59	0.788	Root59	1.889	Root59	1.546
	Root61	-5.711	Root61	42.024	Root61	4.299	Root61	4.029	Root61	-10.395	Root61	35.086			Root60	0.611	Root60	0.275	Root60	0.251	Root60	0.164	Root60	0.553	Root60	0.347	Root60	2.18	Root60	1.16	Root60	1.22	Root60	0.659	Root60	1.735	Root60	1.799
	Root62	-5.682	Root62	42.422	Root62	4.527	Root62	4.122	Root62	-10.221	Root62	35.775			Root61	0.446	Root61	0.276	Root61	0.311	Root61	0.189	Root61	0.33	Root61	0.301	Root61	2.277	Root61	1.306	Root61	1.13	Root61	0.642	Root61	1.772	Root61	1.252
	Root63	-5.557	Root63	42.624	Root63	5.78	Root63	4.775	Root63	-10.211	Root63	36.338			Root62	0.442	Root62	0.379	Root62	0.287	Root62	0.248	Root62	0.467	Root62	0.294	Root62	1.748	Root62	1.175	Root62	1.206	Root62	0.816	Root62	1.4	Root62	1.292
	Root64	-5.535	Root64	44.185	Root64	5.786	Root64	4.787	Root64	-10.192	Root64	36.685			Root63	0.406	Root63	0.291	Root63	0.263	Root63	0.272	Root63	0.47	Root63	0.369	Root63	2.255	Root63	1.371	Root63	1.054	Root63	0.745	Root63	1.722	Root63	1.255
	Root65	-5.507	Root65	44.232	Root65	6.247	Root65	5.711	Root65	-9.871	Root65	36.917			Root64	0.509	Root64	0.32	Root64	0.337	Root64	0.216	Root64	0.415	Root64	0.316	Root64	2.237	Root64	1.115	Root64	1.103	Root64	0.665	Root64	1.944	Root64	1.362
	Root66	-5.466	Root66	44.252	Root66	6.256	Root66	5.993	Root66	-9.802	Root66	37.479			Root65	0.54	Root65	0.303	Root65	0.359	Root65	0.312	Root65	0.47	Root65	0.355	Root65	1.59	Root65	1.248	Root65	1.027	Root65	0.682	Root65	1.629	Root65	1.328
	Root67	-5.367	Root67	44.371	Root67	6.277	Root67	6.024	Root67	-9.61	Root67	37.556			Root66	0.548	Root66	0.332	Root66	0.31	Root66	0.264	Root66	0.45	Root66	0.351	Root66	1.754	Root66	1.327	Root66	0.967	Root66	0.713	Root66	1.803	Root66	1.384
	Root68	-5.354	Root68	44.497	Root68	6.314	Root68	6.111	Root68	-9.505	Root68	37.696			Root67	0.5	Root67	0.294	Root67	0.272	Root67	0.293	Root67	0.479	Root67	0.374	Root67	1.601	Root67	1.056	Root67	1.09	Root67	0.644	Root67	1.951	Root67	1.22
	Root69	-5.313	Root69	44.732	Root69	6.36	Root69	6.643	Root69	-9.012	Root69	37.764			Root68	0.519	Root68	0.294	Root68	0.37	Root68	0.251	Root68	0.595	Root68	0.338	Root68	2.2	Root68	1.037	Root68	1.209	Root68	0.701	Root68	1.556	Root68	0.996
	Root70	-5.149	Root70	45.161	Root70	6.836	Root70	6.708	Root70	-8.89	Root70	38.22			Root69	0.49	Root69	0.27	Root69	0.28	Root69	0.271	Root69	0.509	Root69	0.29	Root69	1.758	Root69	1.156	Root69	0.797	Root69	0.868	Root69	1.916	Root69	1.223
	Root71	-5.041	Root71	45.202	Root71	7.347	Root71	6.963	Root71	-8.717	Root71	38.327			Root70	0.451	Root70	0.286	Root70	0.28	Root70	0.255	Root70	0.403	Root70	0.351	Root70	2.45	Root70	1.421	Root70	0.871	Root70	0.589	Root70	1.712	Root70	1.109
	Root72	-4.975	Root72	45.284	Root72	7.604	Root72	7.067	Root72	-8.513	Root72	38.461			Root71	0.433	Root71	0.314	Root71	0.307	Root71	0.238	Root71	0.468	Root71	0.358	Root71	1.872	Root71	1.508	Root71	0.918	Root71	0.791	Root71	1.776	Root71	1.582
	Root73	-4.862	Root73	46.179	Root73	7.653	Root73	7.347	Root73	-8.496	Root73	38.475			Root72	0.431	Root72	0.335	Root72	0.271	Root72	0.254	Root72	0.67	Root72	0.292	Root72	1.796	Root72	1.43	Root72	0.968	Root72	0.746	Root72	1.841	Root72	1.259
	Root74	-4.725	Root74	46.419	Root74	8.019	Root74	7.64	Root74	-8.422	Root74	38.726			Root73	0.341	Root73	0.352	Root73	0.339	Root73	0.25	Root73	0.46	Root73	0.365	Root73	1.712	Root73	1.413	Root73	1.2	Root73	0.743	Root73	1.583	Root73	1.185
	Root75	-4.281	Root75	46.898	Root75	8.265	Root75	7.892	Root75	-8.332	Root75	39.205			Root74	0.413	Root74	0.285	Root74	0.276	Root74	0.332	Root74	0.466	Root74	0.303	Root74	1.761	Root74	1.05	Root74	1.158	Root74	0.567	Root74	1.535	Root74	1.538
	Root76	-4.084	Root76	47.419	Root76	8.709	Root76	8.596	Root76	-8.142	Root76	39.25			Root75	0.539	Root75	0.296	Root75	0.263	Root75	0.306	Root75	0.441	Root75	0.261	Root75	1.882	Root75	0.948	Root75	1.1	Root75	0.714	Root75	1.631	Root75	1.563
	Root77	-3.674	Root77	47.87	Root77	8.717	Root77	11.189	Root77	-7.854	Root77	39.292			Root76	0.396	Root76	0.28	Root76	0.314	Root76	0.275	Root76	0.496	Root76	0.36	Root76	1.62	Root76	1.526	Root76	1.268	Root76	0.745	Root76	1.559	Root76	1.266
	Root78	-3.29	Root78	47.932	Root78	8.746	Root78	11.976	Root78	-7.767	Root78	39.424			Root77	0.423	Root77	0.294	Root77	0.309	Root77	0.253	Root77	0.414	Root77	0.371	Root77	2.04	Root77	1.284	Root77	1.07	Root77	0.775	Root77	1.481	Root77	1.278
	Root79	-2.834	Root79	48.098	Root79	10.012	Root79	17.309	Root79	-7.275	Root79	40.28			Root78	0.435	Root78	0.383	Root78	0.354	Root78	0.286	Root78	0.448	Root78	0.409	Root78	1.717	Root78	1.211	Root78	1.127	Root78	0.707	Root78	1.375	Root78	1.084
	Root80	-2.655	Root80	48.461	Root80	10.82	Root80	18.435	Root80	-6.885	Root80	40.392			Root79	0.533	Root79	0.388	Root79	0.393	Root79	0.283	Root79	0.47	Root79	0.349	Root79	2.468	Root79	1.34	Root79	1.164	Root79	0.678	Root79	1.94	Root79	0.996
	Root81	-2.343	Root81	49.403	Root81	11.051	Root81	21.763	Root81	-6.77	Root81	41.031			Root80	0.429	Root80	0.415	Root80	0.288	Root80	0.24	Root80	0.424	Root80	0.351	Root80	2.268	Root80	1.234	Root80	1.101	Root80	0.645	Root80	1.665	Root80	1.279
	Root82	-2.297	Root82	50.473	Root82	11.259			Root82	-6.706	Root82	41.327			Root81	0.411	Root81	0.306	Root81	0.269	Root81	0.251	Root81	0.328	Root81	0.334	Root81	2.093	Root81	1.396	Root81	0.934	Root81	0.733	Root81	1.451	Root81	1.082
	Root83	-2.062	Root83	52.435	Root83	12.387			Root83	-6.52	Root83	42			Root82	0.392	Root82	0.358	Root82	0.303	Root82	0.225	Root82	0.377	Root82	0.377	Root82	1.95	Root82	1.146	Root82	1.063			Root82	1.875	Root82	1.062
	Root84	-0.942	Root84	54.842	Root84	12.575			Root84	-6.503	Root84	42.084			Root83	0.409	Root83	0.32	Root83	0.284	Root83	0.29	Root83	0.307	Root83	0.353	Root83	1.912	Root83	1.26	Root83	0.907			Root83	1.868	Root83	1.229
	Root85	-0.812	Root85	54.939	Root85	13.121			Root85	-6.473	Root85	42.15			Root84	0.361	Root84	0.243	Root84	0.272	Root84	0.256	Root84	0.34	Root84	0.293	Root84	1.973	Root84	1.506	Root84	1.04			Root84	1.817	Root84	1.204
	Root86	2.622	Root86	55.526	Root86	13.276			Root86	-6.458	Root86	42.341			Root85	0.383	Root85	0.267	Root85	0.277	Root85	0.265	Root85	0.342	Root85	0.354	Root85	2.017	Root85	1.492	Root85	1.24			Root85	1.648	Root85	1.554
	Root87	3.596	Root87	61.281	Root87	13.305			Root87	-6.444	Root87	42.681			Root86	0.422	Root86	0.3	Root86	0.267	Root86	33.458	Root86	0.392	Root86	0.272	Root86	1.804	Root86	1.834	Root86	0.996			Root86	1.377	Root86	1.268
	Root88	4.107	Root88	62.177	Root88	13.51			Root88	-6.409	Root88	43.539			Root87	0.447	Root87	0.277	Root87	0.259			Root87	0.376	Root87	0.326	Root87	2.169	Root87	1.202	Root87	1.149			Root87	1.538	Root87	1.21
	Root89	4.353	Root89	62.3	Root89	13.678			Root89	-6.386	Root89	43.75			Root88	0.458	Root88	0.308	Root88	0.355			Root88	0.454	Root88	0.323	Root88	1.97	Root88	1.37	Root88	1.055			Root88	1.511	Root88	0.939
	Root90	9.483	Root90	63.268	Root90	13.898			Root90	-6.214	Root90	46.538			Root89	0.507	Root89	0.313	Root89	0.327			Root89	0.415	Root89	0.256	Root89	2.229	Root89	1.488	Root89	1.268			Root89	1.782	Root89	1.233
			Root91	67.467	Root91	13.94			Root91	-6.084	Root91	47.167			Root90	0.513	Root90	0.363	Root90	0.312			Root90	0.328	Root90	0.283	Root90	2.31	Root90	1.425	Root90	1.162			Root90	1.797	Root90	1.251
					Root92	14.983			Root92	-5.989	Root92	47.932			Root91	0.5	Root91	0.407	Root91	0.289			Root91	0.427	Root91	0.291			Root91	1.356	Root91	1.183			Root91	1.758	Root91	1.042
					Root93	16.583			Root93	-5.87	Root93	48.788			Root92	0.558	Root92	0.336	Root92	0.264			Root92	0.418	Root92	0.274					Root92	1.156			Root92	1.751	Root92	1.251
					Root94	17.842			Root94	-5.839	Root94	49.434			Root93	0.522	Root93	0.394	Root93	0.291			Root93	0.438	Root93	0.28					Root93	1.075			Root93	1.644	Root93	0.979
					Root95	19.469			Root95	-5.834	Root95	49.715			Root94	0.521	Root94	0.354	Root94	0.318			Root94	0.344	Root94	0.319					Root94	1.23			Root94	1.665	Root94	0.944
					Root96	32.06			Root96	-5.83	Root96	50.929			Root95	0.494	Root95	0.332	Root95	0.316			Root95	0.349	Root95	0.262					Root95	1.021			Root95	2.362	Root95	1.292
									Root97	-5.806	Root97	51.348			Root96	0.389	Root96	0.341	Root96	0.259			Root96	0.396	Root96	0.275					Root96	1.067			Root96	1.82	Root96	1.348
									Root98	-5.778	Root98	51.416			Root97	0.524	Root97	0.31	Root97	0.244			Root97	0.538	Root97	0.32									Root97	1.732	Root97	1.238
									Root99	-5.638	Root99	51.45			Root98	0.512	Root98	0.311	Root98	0.241			Root98	0.459	Root98	0.303									Root98	1.904	Root98	1.302
									Root100	-5.597	Root100	53.567			Root99	0.425			Root99	0.22			Root99	0.463	Root99	0.299									Root99	2.135	Root99	1.211
									Root101	-5.199	Root101	54.622			Root100	0.439							Root100	0.462	Root100	0.415									Root100	2.021	Root100	1.265
									Root102	-5.059	Root102	59.174											Root101	0.519	Root101	0.36									Root101	1.891	Root101	1.368
									Root103	-5.025	Root103	64.915											Root102	0.515	Root102	0.281									Root102	1.978	Root102	1.297
									Root104	-5.001	Root104	66.017											Root103	0.451	Root103	0.355									Root103	1.516	Root103	1.142
									Root105	-4.912	Root105	69.225											Root104	0.459	Root104	0.288									Root104	1.51	Root104	1.143
									Root106	-4.831	Root106	74.413											Root105	0.422	Root105	0.357									Root105	1.552	Root105	0.896
									Root107	-4.764													Root106	0.428	Root106	0.344									Root106	1.474	Root106	1.222
									Root108	-4.205													Root107	0.433	Root107	0.407									Root107	1.9
									Root109	-3.953													Root108	0.478	Root108	0.368									Root108	1.942
									Root110	-1.703													Root109	0.553	Root109	0.375									Root109	1.86
									Root111	-0.246													Root110	0.462	Root110	0.407									Root110	1.885
									Root112	0.895													Root111	0.46	Root111	0.313									Root111	1.94
									Root113	4.189													Root112	0.447											Root112	1.501
									Root114	7.643													Root113	0.577											Root113	1.803
									Root115	10.707													Root114	0.413											Root114	2.032
									Root116	16.966													Root115	0.481											Root115	1.71
									Root117	18.996													Root116	0.442											Root116	1.71
																							Root117	0.399											Root117	2.12
																							Root118	0.381
		p value (two-way ANOVA by Tukey’s test)																					Root119	0.451
	Col-0 mock vs. Col-0 250 mM NaCl	<0.0001																					Root120	0.39
	Col-0 mock vs. smb-3	<0.0001
	Col-0 mock vs. smb-3 250 mM NaCl	0.663
	Col-0 mock vs. pSMB:SMB-GFP/smb-3	0.8787														p value (two-way ANOVA by Tukey’s test)
	Col-0 mock vs. pSMB:SMB-GFP/smb-3 250 mM NaCl	<0.0001														1d	3d
	Col-0 250 mM NaCl vs. smb-3 mock	<0.0001													Col-0 mock vs. Col-0 250 mM NaCl	<0.0001	<0.0001
	Col-0 250 mM NaCl vs. smb-3 250 mM NaCl	<0.0001													Col-0 mock vs. smb-3	<0.0001	<0.0001
	Col-0 250 mM NaCl vs. pSMB:SMB-GFP/smb-3 mock	<0.0001													Col-0 mock vs. smb-3 250 mM NaCl	<0.0001	<0.0001
	Col-0 250 mM NaCl vs. pSMB:SMB-GFP/smb-3 250 mM NaCl	0.2067													Col-0 mock vs. pSMB:SMB-GFP/smb-3	0.009	0.0078
	smb-3 mock vs. smb-3 250 mM NaCl	<0.0001													Col-0 mock vs. pSMB:SMB-GFP/smb-3 250 mM NaCl	<0.0001	<0.0001
	smb-3 mock vs. pSMB:SMB-GFP/smb-3 mock	<0.0001													Col-0 250 mM NaCl vs. smb-3 mock	0.9973	<0.0001
	smb-3 mock vs. pSMB:SMB-GFP/smb-3 250 mM NaCl	<0.0001													Col-0 250 mM NaCl vs. smb-3 250 mM NaCl	<0.0001	<0.0001
	smb-3 250 mM NaCl vs. pSMB:SMB-GFP/smb-3 mock	0.084													Col-0 250 mM NaCl vs. pSMB:SMB-GFP/smb-3 mock	<0.0001	<0.0001
	smb-3 250 mM NaCl vs. pSMB:SMB-GFP/smb-3 250 mM NaCl	<0.0001													Col-0 250 mM NaCl vs. pSMB:SMB-GFP/smb-3 250 mM NaCl	0.8286	0.0164
	pSMB:SMB-GFP/smb-3 mock vs. pSMB:SMB-GFP/smb-3 250 mM NaCl	<0.0001													smb-3 mock vs. smb-3 250 mM NaCl	<0.0001	<0.0001
															smb-3 mock vs. pSMB:SMB-GFP/smb-3 mock	<0.0001	<0.0001
															smb-3 mock vs. pSMB:SMB-GFP/smb-3 250 mM NaCl	0.5384	0.0039
															smb-3 250 mM NaCl vs. pSMB:SMB-GFP/smb-3 mock	<0.0001	<0.0001
															smb-3 250 mM NaCl vs. pSMB:SMB-GFP/smb-3 250 mM NaCl	<0.0001	<0.0001
															pSMB:SMB-GFP/smb-3 mock vs. pSMB:SMB-GFP/smb-3 250 mM NaCl	<0.0001	<0.0001

## Sheet: Supplementary Figure 4
Supplementary Figure 4b	Halotropic curvature(o)																									Supplementary Figure 4c	Primary root elongation (cm)
	col-0												35S:SMB-GR														col-0
NaCl	150 mM						250 mM						150 mM						250 mM							NaCl	Mock						100 mM						150 mM						250 mM
Dex		MOCK		0.1 μM		1 μM		MOCK		0.1 μM		1 μM		MOCK		0.1 μM		1 μM		MOCK		0.1 μM		1 μM		Dex		MOCK		0.1 μM		1 μM		MOCK		0.1 μM		1 μM		MOCK		0.1 μM		1 μM		MOCK		0.1 μM
	Root1	-7.015	Root1	2.05	Root1	-15.783	Root1	8.987	Root1	-4.423	Root1	1.818	Root1	-11.027	Root1	-16.494	Root1	-18.742	Root1	-24.173	Root1	1.169	Root1	-3.188			Root1	1.582	Root1	2.019	Root1	1.465	Root1	1.537	Root1	1.494	Root1	1.483	Root1	1.192	Root1	1.072	Root1	1.519	Root1	0.855	Root1	0.967	Root1
	Root2	2.571	Root2	2.052	Root2	-14.031	Root2	10.98	Root2	-2.827	Root2	2.284	Root2	5.761	Root2	-11.027	Root2	-5.825	Root2	-6.743	Root2	4.555	Root2	-1.741			Root2	1.522	Root2	2.006	Root2	1.373	Root2	1.271	Root2	1.449	Root2	1.504	Root2	1.237	Root2	0.88	Root2	1.259	Root2	0.792	Root2	0.932	Root2
	Root3	6.002	Root3	3.05	Root3	-7.297	Root3	11.188	Root3	3.176	Root3	4.718	Root3	8.418	Root3	-9.345	Root3	-5.137	Root3	-2.009	Root3	16.395	Root3	-1.615			Root3	1.492	Root3	1.82	Root3	1.79	Root3	1.225	Root3	1.455	Root3	1.714	Root3	1.259	Root3	1.163	Root3	1.164	Root3	0.809	Root3	0.935	Root3
	Root4	6.179	Root4	3.549	Root4	-1.564	Root4	12.156	Root4	3.803	Root4	4.725	Root4	9.342	Root4	-2.698	Root4	-2.386	Root4	1.339	Root4	17.366	Root4	-0.481			Root4	1.398	Root4	1.817	Root4	1.788	Root4	1.185	Root4	1.426	Root4	1.758	Root4	1.155	Root4	1.282	Root4	1.242	Root4	0.819	Root4	0.928	Root4
	Root5	6.308	Root5	3.814	Root5	1.622	Root5	12.172	Root5	5.735	Root5	7.741	Root5	11.735	Root5	5.029	Root5	-0.83	Root5	4.218	Root5	17.514	Root5	2.49			Root5	1.181	Root5	1.857	Root5	1.608	Root5	1.077	Root5	1.604	Root5	1.713	Root5	1.177	Root5	1.191	Root5	1.388	Root5	0.804	Root5	0.953	Root5
	Root6	6.614	Root6	6.117	Root6	4.378	Root6	12.662	Root6	6.071	Root6	8.403	Root6	15.077	Root6	8.418	Root6	1.559	Root6	4.255	Root6	18.179	Root6	3.345			Root6	1.268	Root6	1.225	Root6	1.386	Root6	1.112	Root6	1.388	Root6	1.166	Root6	1.228	Root6	1.24	Root6	1.422	Root6	0.89	Root6	0.895	Root6
	Root7	7.204	Root7	6.662	Root7	7.912	Root7	13.433	Root7	7.243	Root7	11.829	Root7	15.142	Root7	10.521	Root7	1.803	Root7	5.665	Root7	19.204	Root7	2.524			Root7	1.293	Root7	1.646	Root7	1.559	Root7	1.225	Root7	1.144	Root7	1.443	Root7	1.061	Root7	1.23	Root7	1.46	Root7	0.866	Root7	0.771	Root7
	Root8	7.385	Root8	6.963	Root8	8.375	Root8	13.515	Root8	8.007	Root8	12.897	Root8	15.456	Root8	11.735	Root8	2.006	Root8	6.18	Root8	19.636	Root8	3.081			Root8	1.454	Root8	1.099	Root8	1.884	Root8	1.414	Root8	1.738	Root8	1.124	Root8	0.982	Root8	1.465	Root8	1.645	Root8	0.868	Root8	1.004	Root8
	Root9	7.994	Root9	7.447	Root9	8.918	Root9	13.801	Root9	9.305	Root9	13.053	Root9	15.559	Root9	12.721	Root9	2.083	Root9	8.629	Root9	19.769	Root9	3.206			Root9	1.381	Root9	1.172	Root9	1.786	Root9	1.18	Root9	1.402	Root9	1.633	Root9	1.287	Root9	1.435	Root9	1.446	Root9	0.888	Root9	1.124	Root9
	Root10	8.232	Root10	9.049	Root10	9.997	Root10	14.43	Root10	11.219	Root10	13.514	Root10	15.601	Root10	12.992	Root10	4.726	Root10	9.227	Root10	20.158	Root10	3.59			Root10	1.51	Root10	1.177	Root10	1.62	Root10	1.116	Root10	1.534	Root10	1.369	Root10	1.06	Root10	1.35	Root10	1.164	Root10	0.71	Root10	1.038	Root10
	Root11	10.16	Root11	9.098	Root11	10.737	Root11	14.827	Root11	12.668	Root11	13.906	Root11	15.958	Root11	13.496	Root11	5.441	Root11	10.218	Root11	20.952	Root11	5.66			Root11	1.259	Root11	1.391	Root11	1.759	Root11	1.29	Root11	1.222	Root11	1.395	Root11	1.115	Root11	1.291	Root11	1.237	Root11	1.299	Root11	0.933	Root11
	Root12	10.337	Root12	9.462	Root12	11.31	Root12	15.39	Root12	12.852	Root12	15.463	Root12	16.894	Root12	13.552	Root12	5.632	Root12	12.783	Root12	23.131	Root12	5.711			Root12	1.338	Root12	1.23	Root12	1.783	Root12	1.266	Root12	1.445	Root12	1.46	Root12	1.108	Root12	1.102	Root12	1.424	Root12	1.093	Root12	0.882	Root12
	Root13	10.646	Root13	9.651	Root13	12.165	Root13	16.108	Root13	12.973	Root13	15.912	Root13	17.067	Root13	15.559	Root13	5.72	Root13	14.516	Root13	25.123	Root13	6.282			Root13	1.316	Root13	1.894	Root13	1.76	Root13	1.212	Root13	1.375	Root13	1.293	Root13	1.008	Root13	1.11	Root13	1.433	Root13	1.127	Root13	0.909	Root13
	Root14	11.545	Root14	9.695	Root14	13.173	Root14	16.799	Root14	13.726	Root14	16.445	Root14	17.683	Root14	17.067	Root14	6.419	Root14	16.402	Root14	26.63	Root14	6.581			Root14	1.365	Root14	1.431	Root14	1.55	Root14	1.253	Root14	1.187	Root14	1.227	Root14	1.034	Root14	0.976	Root14	1.143	Root14	0.939	Root14	0.888	Root14
	Root15	11.695	Root15	11.27	Root15	13.975	Root15	17.109	Root15	14.205	Root15	18.033	Root15	18.301	Root15	17.215	Root15	6.838	Root15	17.963	Root15	26.645	Root15	7.061			Root15	1.253	Root15	1.683	Root15	1.836	Root15	1.08	Root15	1.369	Root15	1.326	Root15	1.048	Root15	1.155	Root15	1.144	Root15	1.113	Root15	1.168	Root15
	Root16	12.237	Root16	11.333	Root16	14.164	Root16	17.149	Root16	14.395	Root16	18.935	Root16	18.383	Root16	18.673	Root16	8.634	Root16	18.025	Root16	28.776	Root16	8.144			Root16	1.725	Root16	1.482	Root16	1.385	Root16	1.556	Root16	1.206	Root16	1.583	Root16	1.277	Root16	1.501	Root16	1.401	Root16	1.084	Root16	1.12	Root16
	Root17	13.481	Root17	11.847	Root17	15.068	Root17	18.072	Root17	14.773	Root17	19.246	Root17	18.704	Root17	19.042	Root17	8.719	Root17	18.292	Root17	29.008	Root17	8.638			Root17	1.681	Root17	1.792	Root17	1.672	Root17	1.501	Root17	1.516	Root17	1.437	Root17	1.482	Root17	1.55	Root17	1.482	Root17	0.845	Root17	1.167	Root17
	Root18	14.128	Root18	11.989	Root18	16.64	Root18	18.438	Root18	14.785	Root18	19.332	Root18	18.79	Root18	20.105	Root18	9.032	Root18	18.884	Root18	29.859	Root18	12.296			Root18	1.56	Root18	1.728	Root18	1.442	Root18	1.611	Root18	1.549	Root18	1.384	Root18	1.483	Root18	1.544	Root18	1.407	Root18	1.144	Root18	1.035	Root18
	Root19	14.839	Root19	12.029	Root19	17.139	Root19	18.513	Root19	15.509	Root19	19.396	Root19	18.889	Root19	24.567	Root19	9.361	Root19	21.45	Root19	30.411	Root19	14.144			Root19	1.517	Root19	1.772	Root19	1.936	Root19	1.492	Root19	1.39	Root19	1.489	Root19	1.489	Root19	1.728	Root19	1.46	Root19	1.411	Root19	1.138	Root19
	Root20	15.211	Root20	12.393	Root20	17.249	Root20	18.573	Root20	16.762	Root20	19.664	Root20	19.041	Root20	24.646	Root20	11.063	Root20	22.103	Root20	31.145	Root20	15.325			Root20	2.103	Root20	1.564	Root20	1.493	Root20	1.596	Root20	1.437	Root20	1.45	Root20	1.447	Root20	1.517	Root20	1.329	Root20	1.178	Root20	1.041	Root20
	Root21	15.33	Root21	12.956	Root21	17.321	Root21	18.953	Root21	17.496	Root21	20.146	Root21	19.649	Root21	24.919	Root21	12.338	Root21	23.343	Root21	31.151	Root21	16.02			Root21	2.379	Root21	1.966	Root21	1.66	Root21	1.519	Root21	1.661	Root21	1.37	Root21	1.463	Root21	1.612	Root21	1.442	Root21	1.101	Root21	1.195	Root21
	Root22	15.796	Root22	14.284	Root22	17.769	Root22	19.142	Root22	19.523	Root22	20.892	Root22	19.667	Root22	25.226	Root22	13.099	Root22	24.308	Root22	32.513	Root22	19.113			Root22	1.703	Root22	1.981	Root22	1.936	Root22	1.424	Root22	1.322	Root22	1.441	Root22	1.505	Root22	1.331	Root22	1.555	Root22	0.917	Root22	1.084	Root22
	Root23	16.2	Root23	14.888	Root23	18.056	Root23	19.896	Root23	20.873	Root23	20.911	Root23	19.708	Root23	25.282	Root23	13.347	Root23	25.317	Root23	33.418	Root23	20.163			Root23	1.597	Root23	1.693	Root23	1.864	Root23	1.486	Root23	1.466	Root23	1.385	Root23	1.576	Root23	1.327	Root23	1.371	Root23	1.069	Root23	0.963	Root23
	Root24	17.061	Root24	14.959	Root24	18.652	Root24	20.165	Root24	21.038	Root24	21.632	Root24	19.758	Root24	25.455	Root24	13.513	Root24	27.215	Root24	34.16	Root24	20.225			Root24	1.724	Root24	1.841	Root24	1.67	Root24	1.493	Root24	1.505	Root24	1.255	Root24	1.283	Root24	1.216	Root24	1.578	Root24	1.067	Root24	0.809	Root24
	Root25	17.221	Root25	15.107	Root25	19.351	Root25	20.514	Root25	21.35	Root25	22.614	Root25	20.651	Root25	25.844	Root25	14.371	Root25	27.444	Root25	34.366	Root25	21.166			Root25	1.62	Root25	1.584	Root25	1.645	Root25	1.371	Root25	1.225	Root25	1.572	Root25	1.101	Root25	1.232	Root25	1.397	Root25	1.002	Root25	1.076	Root25
	Root26	18.118	Root26	15.361	Root26	19.546	Root26	20.753	Root26	21.423	Root26	22.66	Root26	21.278	Root26	26.159	Root26	15.945	Root26	29.186	Root26	35.536	Root26	21.555			Root26	1.979	Root26	1.67	Root26	1.651	Root26	1.488	Root26	1.514	Root26	1.459	Root26	1.627	Root26	1.314	Root26	1.545	Root26	1.236	Root26	1.262	Root26
	Root27	18.145	Root27	15.475	Root27	19.702	Root27	22.679	Root27	21.482	Root27	23.223	Root27	21.282	Root27	27.108	Root27	17.159	Root27	29.277	Root27	35.586	Root27	21.659			Root27	1.918	Root27	1.862	Root27	1.82	Root27	1.681	Root27	1.613	Root27	1.42	Root27	1.274	Root27	1.798	Root27	1.418	Root27	0.871	Root27	1.18	Root27
	Root28	18.593	Root28	15.665	Root28	19.756	Root28	23.89	Root28	22.652	Root28	23.731	Root28	21.827	Root28	27.807	Root28	17.563	Root28	29.778	Root28	36.683	Root28	21.701			Root28	2.306	Root28	2.105	Root28	1.721	Root28	1.446	Root28	1.578	Root28	1.508	Root28	1.596	Root28	1.431	Root28	1.276	Root28	0.992	Root28	0.99	Root28
	Root29	19.443	Root29	15.84	Root29	19.802	Root29	23.891	Root29	23.268	Root29	24.399	Root29	21.872	Root29	27.941	Root29	20.874	Root29	30.82	Root29	37.117	Root29	23.492			Root29	2.174	Root29	1.94	Root29	1.613	Root29	1.532	Root29	1.623	Root29	1.412	Root29	1.225	Root29	1.56	Root29	1.558	Root29	1.008	Root29	1.083	Root29
	Root30	19.627	Root30	16.296	Root30	19.889	Root30	24.044	Root30	23.86	Root30	24.547	Root30	22.044	Root30	28.476	Root30	22.802	Root30	31.311	Root30	37.445	Root30	23.773			Root30	2.048	Root30	1.8	Root30	1.723	Root30	1.739	Root30	1.776	Root30	1.401	Root30	1.274	Root30	1.437	Root30	1.42	Root30	0.973	Root30	0.933	Root30
	Root31	19.865	Root31	18.02	Root31	20.023	Root31	26.815	Root31	23.996	Root31	25.231	Root31	22.141	Root31	29.478	Root31	25.16	Root31	31.413	Root31	37.609	Root31	24.278			Root31	1.621	Root31	1.783	Root31	1.861	Root31	1.482	Root31	1.162	Root31	1.533	Root31	1.227	Root31	1.35	Root31	1.617	Root31	0.997	Root31	0.974	Root31
	Root32	19.897	Root32	18.151	Root32	21.088	Root32	27.206	Root32	24.212	Root32	26.275	Root32	22.846	Root32	30.542	Root32	25.533	Root32	31.476	Root32	37.683	Root32	24.6			Root32	2.007	Root32	1.706	Root32	1.553	Root32	1.582	Root32	1.536	Root32	1.406	Root32	1.321	Root32	1.666	Root32	1.321	Root32	1.131	Root32	1.218	Root32
	Root33	20.234	Root33	18.724	Root33	22.312	Root33	29.11	Root33	24.25	Root33	26.482	Root33	22.885	Root33	30.905	Root33	25.711	Root33	31.973	Root33	38.613	Root33	24.649			Root33	1.975	Root33	1.98	Root33	1.739	Root33	1.458	Root33	1.724	Root33	1.433	Root33	1.307	Root33	1.456	Root33	1.343	Root33	0.958	Root33	1.114	Root33
	Root34	20.99	Root34	19.749	Root34	22.76	Root34	29.266	Root34	24.727	Root34	27.17	Root34	22.968	Root34	30.95	Root34	25.78	Root34	32.618	Root34	38.91	Root34	25.448			Root34	1.755	Root34	2.088	Root34	1.811	Root34	1.724	Root34	1.854	Root34	1.397	Root34	1.442	Root34	1.14	Root34	1.545	Root34	1.225	Root34	1.303	Root34
	Root35	21.151	Root35	19.956	Root35	23.257	Root35	30.104	Root35	25.75	Root35	28.263	Root35	23.151	Root35	31.648	Root35	25.808	Root35	32.712	Root35	38.975	Root35	25.669			Root35	2.114	Root35	2.005	Root35	2.116	Root35	1.61	Root35	1.675	Root35	1.552	Root35	1.3	Root35	1.35	Root35	1.721	Root35	1.199	Root35	1.065	Root35
	Root36	21.781	Root36	20.529	Root36	23.277	Root36	31.749	Root36	27.073	Root36	29.552	Root36	23.963	Root36	31.824	Root36	26.923	Root36	32.75	Root36	39.817	Root36	25.8			Root36	1.879	Root36	1.899	Root36	2.098	Root36	1.612	Root36	1.677	Root36	1.686	Root36	1.231	Root36	1.307	Root36	1.493	Root36	1.366	Root36	1.102	Root36
	Root37	22.55	Root37	20.869	Root37	23.781	Root37	33.053	Root37	28.986	Root37	29.718	Root37	24.162	Root37	31.969	Root37	28.211	Root37	32.954	Root37	40.092	Root37	26.665			Root37	2.218	Root37	1.68	Root37	2.077	Root37	1.672	Root37	1.521	Root37	1.593	Root37	1.437	Root37	1.376	Root37	1.324	Root37	1.391	Root37	1.066	Root37
	Root38	22.59	Root38	21.165	Root38	24.039	Root38	33.556	Root38	29.959	Root38	29.959	Root38	25.101	Root38	32.838	Root38	31.582	Root38	34.151	Root38	40.209	Root38	26.749			Root38	1.955	Root38	2.064	Root38	2.071	Root38	1.631	Root38	1.671	Root38	1.494	Root38	1.341	Root38	1.336	Root38	1.585	Root38	1.339	Root38	1.157	Root38
	Root39	22.835	Root39	21.26	Root39	24.618	Root39	34.103	Root39	30.129	Root39	30.367	Root39	25.248	Root39	33.271	Root39	32.775	Root39	34.707	Root39	43.491	Root39	26.974			Root39	1.905	Root39	1.791	Root39	1.934	Root39	1.634	Root39	1.601	Root39	1.681	Root39	1.607	Root39	1.337	Root39	1.466	Root39	1.233	Root39	1.098	Root39
	Root40	23.984	Root40	21.469	Root40	26.884	Root40	35.745	Root40	31.599	Root40	30.373	Root40	25.455	Root40	34.701	Root40	33.829	Root40	34.797	Root40	43.556	Root40	27.29			Root40	2.149	Root40	1.682	Root40	1.863	Root40	1.629	Root40	1.507	Root40	1.72	Root40	1.573	Root40	1.323	Root40	1.344	Root40	1.318	Root40	1.101	Root40
	Root41	24.42	Root41	21.756	Root41	27.202	Root41	39.256	Root41	31.799	Root41	30.547	Root41	25.806	Root41	34.769	Root41	34.679	Root41	35.972	Root41	45.728	Root41	29.816			Root41	2.232	Root41	1.98	Root41	2.103	Root41	1.661	Root41	1.496	Root41	1.692	Root41	1.608	Root41	1.39	Root41	1.537	Root41	1.207	Root41	1.079	Root41
	Root42	24.57	Root42	22.616	Root42	27.815	Root42	41.747	Root42	31.983	Root42	31.148	Root42	25.97	Root42	34.813	Root42	36.773	Root42	36.197	Root42	47.579	Root42	30.062			Root42	2.23	Root42	2.267	Root42	2.278	Root42	1.71	Root42	1.281	Root42	1.72	Root42	1.491	Root42	1.407	Root42	1.375	Root42	1.179	Root42	1.151	Root42
	Root43	24.656	Root43	23.321	Root43	27.914	Root43	42.921	Root43	33.465	Root43	31.3	Root43	26.865	Root43	34.914	Root43	37.005	Root43	36.349	Root43	48.335	Root43	30.267			Root43	2.385	Root43	1.733	Root43	1.951	Root43	1.988	Root43	1.463	Root43	1.677	Root43	1.573	Root43	1.36	Root43	1.463	Root43	0.983	Root43	1.121	Root43
	Root44	24.734	Root44	23.515	Root44	28.053	Root44	43.611	Root44	34.024	Root44	31.719	Root44	26.977	Root44	35.049	Root44	37.159	Root44	37.341	Root44	48.621	Root44	30.311			Root44	2.065	Root44	2.041	Root44	2.361	Root44	1.973	Root44	1.552	Root44	1.645	Root44	1.489	Root44	1.424	Root44	1.59	Root44	1.139	Root44	1.019	Root44
	Root45	24.99	Root45	25.437	Root45	28.868	Root45	45.801	Root45	34.704	Root45	32.355	Root45	27.661	Root45	35.896	Root45	37.265	Root45	39.077	Root45	49.865	Root45	30.466			Root45	1.981	Root45	1.624	Root45	1.801	Root45	1.773	Root45	1.355	Root45	1.569	Root45	1.517	Root45	1.315	Root45	1.427	Root45	1.223	Root45	1.141	Root45
	Root46	25.809	Root46	25.553	Root46	28.876	Root46	46.222	Root46	35.059	Root46	32.686	Root46	27.937	Root46	36.12	Root46	37.439	Root46	39.277	Root46	51.044	Root46	30.53			Root46	1.719	Root46	2.055	Root46	1.587	Root46	1.593	Root46	1.715	Root46	1.775	Root46	1.455	Root46	1.45	Root46	1.588	Root46	1.122	Root46	1.078	Root46
	Root47	25.852	Root47	26.565	Root47	28.923	Root47	46.387	Root47	35.599	Root47	32.906	Root47	27.941	Root47	36.17	Root47	37.997	Root47	40.2	Root47	51.42	Root47	31.329			Root47	2.148	Root47	1.891	Root47	1.869	Root47	1.536	Root47	1.573	Root47	1.783	Root47	1.299	Root47	1.603	Root47	1.366	Root47	1.263	Root47	1.035	Root47
	Root48	25.896	Root48	26.874	Root48	29.782	Root48	46.626	Root48	36.928	Root48	34.226	Root48	28.275	Root48	36.222	Root48	38.063	Root48	40.347	Root48	51.726	Root48	32.03			Root48	1.994	Root48	2.349	Root48	1.894	Root48	1.527	Root48	1.812	Root48	1.543	Root48	1.417	Root48	1.638	Root48	1.129	Root48	1.137	Root48	1.354	Root48
	Root49	26.303	Root49	27.453	Root49	30.327	Root49	47.857	Root49	40.707	Root49	35.304	Root49	28.623	Root49	36.757	Root49	38.086	Root49	41.032	Root49	52.595	Root49	32.655			Root49	2.133	Root49	2.143	Root49	2.211	Root49	1.723	Root49	1.646	Root49	1.48	Root49	1.55	Root49	1.569	Root49	1.289	Root49	1.126	Root49	1.024	Root49
	Root50	26.466	Root50	29.134	Root50	30.713	Root50	51.056	Root50	43.962	Root50	35.541	Root50	29.124	Root50	36.901	Root50	38.587	Root50	41.424	Root50	53.36	Root50	34.108			Root50	2.024	Root50	2.385	Root50	2.321	Root50	1.653	Root50	1.851	Root50	1.798	Root50	1.597	Root50	1.606	Root50	1.268	Root50	1.082	Root50	1.022	Root50
	Root51	26.937	Root51	29.476	Root51	30.75	Root51	53.055	Root51	46.995	Root51	35.781	Root51	29.177	Root51	37.937	Root51	38.894	Root51	43.051	Root51	53.918	Root51	34.47			Root51	1.706	Root51	2.381	Root51	2.21	Root51	1.587	Root51	1.952	Root51	1.716	Root51	1.642	Root51	1.448	Root51	1.351	Root51	1.048	Root51	1.083	Root51
	Root52	27.102	Root52	29.94	Root52	31.911	Root52	59.199	Root52	52.414	Root52	36.534	Root52	29.267	Root52	38.33	Root52	39.877	Root52	44.149	Root52	55.886	Root52	35.636			Root52	2.099	Root52	2.389	Root52	2.088	Root52	1.701	Root52	1.759	Root52	1.715	Root52	1.561	Root52	1.443	Root52	1.484	Root52	1.026	Root52	0.991	Root52
	Root53	28.735	Root53	33.07	Root53	34.181	Root53	64.359	Root53	72.942	Root53	37.548	Root53	29.468	Root53	38.762	Root53	40.6	Root53	44.356	Root53	56.057	Root53	35.872			Root53	2.11	Root53	2.145	Root53	2.185	Root53	1.724	Root53	1.531	Root53	1.624	Root53	1.537	Root53	1.483	Root53	1.322	Root53	0.98	Root53	1.029	Root53
	Root54	29.767	Root54	35.818	Root54	36.711			Root54	98.255	Root54	38.387	Root54	29.6	Root54	39.066	Root54	43.569	Root54	44.886	Root54	56.061	Root54	37.873			Root54	2.127	Root54	1.705	Root54	2.254	Root54	1.531	Root54	1.811	Root54	1.63	Root54	1.573	Root54	1.526	Root54	1.129			Root54	0.99	Root54
	Root55	32.912	Root55	36.529	Root55	39.35					Root55	38.39	Root55	29.768	Root55	39.069	Root55	43.603	Root55	45.522	Root55	56.31	Root55	38.554			Root55	1.953	Root55	1.715	Root55	2.277	Root55	1.68	Root55	1.783	Root55	1.368	Root55	1.449	Root55	1.312	Root55	1.278					Root55
	Root56	35.154									Root56	38.525	Root56	29.812	Root56	39.649	Root56	43.62	Root56	45.575	Root56	56.579	Root56	38.657					Root56	1.66	Root56	2.163	Root56	1.834					Root56	1.347									Root56
											Root57	38.618	Root57	29.895	Root57	40.316	Root57	44.049	Root57	46.303	Root57	58.937	Root57	38.768									Root57	1.759															Root57
											Root58	39.236	Root58	30.377	Root58	41.542	Root58	44.407	Root58	47.49	Root58	60.714	Root58	40.815									Root58	1.775															Root58
											Root59	40.891	Root59	30.589	Root59	42.167	Root59	44.526	Root59	48.576	Root59	62.611	Root59	40.855									Root59	1.831															Root59
											Root60	40.959	Root60	30.76	Root60	43.662	Root60	46.238	Root60	49.745	Root60	65.934	Root60	41.29									Root60	1.919															Root60
											Root61	41.448	Root61	30.769	Root61	43.682	Root61	46.736	Root61	53.109	Root61	66.569	Root61	41.841									Root61	1.6															Root61
											Root62	41.949	Root62	30.955	Root62	44.888	Root62	47.086	Root62	53.656	Root62	66.784	Root62	42.047									Root62	1.772															Root62
											Root63	42.138	Root63	31.837	Root63	45.142	Root63	47.417	Root63	54.114	Root63	67.521	Root63	44.084									Root63	1.73															Root63
											Root64	42.99	Root64	32.682	Root64	45.298	Root64	47.492	Root64	54.22	Root64	68.892	Root64	45.601									Root64	1.825															Root64
											Root65	46.348	Root65	32.838	Root65	45.453	Root65	48.683	Root65	62.243	Root65	73.279	Root65	46.338																									Root65
											Root66	47.575	Root66	32.865	Root66	45.492	Root66	50.194	Root66	63.221	Root66	74.844	Root66	46.739																									Root66
											Root67	48.45	Root67	33.142	Root67	45.844	Root67	51.067	Root67	72.491	Root67	75.579	Root67	46.834																									Root67
											Root68	51.231	Root68	33.357	Root68	46.344	Root68	52.332	Root68	77.027	Root68	78.173	Root68	48.774																									Root68
											Root69	52.845	Root69	33.381	Root69	47.661	Root69	53.236			Root69	83.988	Root69	50.424																									Root69
													Root70	33.639	Root70	50.76	Root70	53.624			Root70	88.262	Root70	51.256
													Root71	33.884	Root71	51.1	Root71	56.403			Root71	89.708	Root71	51.892
													Root72	34.336	Root72	52.773	Root72	56.592			Root72	98.694	Root72	52.145
													Root73	34.701	Root73	53.39	Root73	58.204			Root73	108.977	Root73	52.368
													Root74	35.045	Root74	59.534	Root74	62.948					Root74	53.101
													Root75	37.837	Root75	60.981	Root75	64.482					Root75	53.372
													Root76	38.346	Root76	62.359	Root76	66.468					Root76	53.379
													Root77	38.514	Root77	66.443	Root77	68.499					Root77	53.76
													Root78	39.11	Root78	67.775	Root78	69.06					Root78	55.265
													Root79	39.963	Root79	69.637	Root79	73.945					Root79	56.016
															Root80	78.514	Root80	76.366					Root80	57.329
															Root81	81.693	Root81	120.971					Root81	58.126
															Root82	105.945							Root82	59.358
																							Root83	62.834
																							Root84	65.328
																							Root85	65.854
																							Root86	71.021
																							Root87	72.389
																							Root88	73.984
																							Root89	76.537
																							Root90	77.255
																							Root91	80.096
																							Root92	80.362
																							Root93	80.69
																							Root94	82.244
																							Root95	90.09
																							Root96	92.454
																							Root97	94.291
																							Root98	98.584
																							Root99	121.186
		p value (two-way ANOVA by Tukey’s test)																										p value (two-way ANOVA by Tukey’s test)
		150 mM NaCl	250 mM NaCl																									Col-0	35S:SMB-GR
	mock:Col-0 vs. mock:35S:SMB-GR	0.1193	0.891																								0 mM NaCl Dex MOCK vs. 0 mM NaCl Dex 0.1μM	>0.9999	<0.0001
	mock:Col-0 vs. Dex 0.1 μM:Col-0	0.9994	0.9615																								0 mM NaCl Dex MOCK vs. 0 mM NaCl Dex 1μM	0.9994	<0.0001
	mock:Col-0 vs. Dex 0.1 μM:35S:SMB-GR	<0.0001	<0.0001																								0 mM NaCl Dex MOCK vs. 100 mM NaCl Dex MOCK	<0.0001	<0.0001
	mock:Col-0 vs. Dex 1 μM:Col-0	0.9998	>0.9999																								0 mM NaCl Dex MOCK vs. 100 mM NaCl Dex 0.1μM	<0.0001	<0.0001
	mock:Col-0 vs. Dex 1 μM:35S:SMB-GR	<0.0001	0.0188																								0 mM NaCl Dex MOCK vs. 100 mM NaCl Dex 1μM	<0.0001	<0.0001
	mock:35S:SMB-GR vs. Dex 0.1 μM:Col-0	0.0472	0.3654																								0 mM NaCl Dex MOCK vs. 150 mM NaCl Dex MOCK	<0.0001	<0.0001
	mock:35S:SMB-GR vs. Dex 0.1 μM:35S:SMB-GR	0.0017	0.0005																								0 mM NaCl Dex MOCK vs. 150 mM NaCl Dex 0.1μM	<0.0001	<0.0001
	mock:35S:SMB-GR vs. Dex 1 μM:Col-0	0.2302	0.8756																								0 mM NaCl Dex MOCK vs. 150 mM NaCl Dex 1μM	<0.0001	<0.0001
	mock:35S:SMB-GR vs. Dex 1 μM:35S:SMB-GR	0.0148	0.0643																								0 mM NaCl Dex MOCK vs. 250 mM NaCl Dex MOCK	<0.0001	<0.0001
	Dex 0.1 μM:Col-0 vs. Dex 0.1 μM:35S:SMB-GR	<0.0001	<0.0001																								0 mM NaCl Dex MOCK vs. 250 mM NaCl Dex 0.1μM	<0.0001	<0.0001
	Dex 0.1 μM:Col-0 vs. Dex 1 μM:Col-0	0.9903	0.9407																								0 mM NaCl Dex MOCK vs. 250 mM NaCl Dex 1μM	<0.0001	<0.0001
	Dex 0.1 μM:Col-0 vs. Dex 1 μM:35S:SMB-GR	<0.0001	0.0005																								0 mM NaCl Dex 0.1μM vs. 0 mM NaCl Dex 1μM	>0.9999	<0.0001
	Dex 0.1 μM:35S:SMB-GR vs. Dex 1 μM:Col-0	<0.0001	<0.0001																								0 mM NaCl Dex 0.1μM vs. 100 mM NaCl Dex MOCK	<0.0001	>0.9999
	Dex 0.1 μM:35S:SMB-GR vs. Dex 1 μM:35S:SMB-GR	0.8975	0.1851																								0 mM NaCl Dex 0.1μM vs. 100 mM NaCl Dex 0.1μM	<0.0001	<0.0001
	Dex 1 μM:Col-0 vs. Dex 1 μM:35S:SMB-GR	<0.0001	0.0089																								0 mM NaCl Dex 0.1μM vs. 100 mM NaCl Dex 1μM	<0.0001	<0.0001
																											0 mM NaCl Dex 0.1μM vs. 150 mM NaCl Dex MOCK	<0.0001	<0.0001
																											0 mM NaCl Dex 0.1μM vs. 150 mM NaCl Dex 0.1μM	<0.0001	<0.0001
																											0 mM NaCl Dex 0.1μM vs. 150 mM NaCl Dex 1μM	<0.0001	<0.0001
																											0 mM NaCl Dex 0.1μM vs. 250 mM NaCl Dex MOCK	<0.0001	<0.0001
																											0 mM NaCl Dex 0.1μM vs. 250 mM NaCl Dex 0.1μM	<0.0001	<0.0001
																											0 mM NaCl Dex 0.1μM vs. 250 mM NaCl Dex 1μM	<0.0001	<0.0001
																											0 mM NaCl Dex 1μM vs. 100 mM NaCl Dex MOCK	<0.0001	<0.0001
																											0 mM NaCl Dex 1μM vs. 100 mM NaCl Dex 0.1μM	<0.0001	0.0001
																											0 mM NaCl Dex 1μM vs. 100 mM NaCl Dex 1μM	<0.0001	<0.0001
																											0 mM NaCl Dex 1μM vs. 150 mM NaCl Dex MOCK	<0.0001	<0.0001
																											0 mM NaCl Dex 1μM vs. 150 mM NaCl Dex 0.1μM	<0.0001	>0.9999
																											0 mM NaCl Dex 1μM vs. 150 mM NaCl Dex 1μM	<0.0001	<0.0001
																											0 mM NaCl Dex 1μM vs. 250 mM NaCl Dex MOCK	<0.0001	0.9861
																											0 mM NaCl Dex 1μM vs. 250 mM NaCl Dex 0.1μM	<0.0001	<0.0001
																											0 mM NaCl Dex 1μM vs. 250 mM NaCl Dex 1μM	<0.0001	<0.0001
																											100 mM NaCl Dex MOCK vs. 100 mM NaCl Dex 0.1μM	>0.9999	<0.0001
																											100 mM NaCl Dex MOCK vs. 100 mM NaCl Dex 1μM	0.9998	<0.0001
																											100 mM NaCl Dex MOCK vs. 150 mM NaCl Dex MOCK	<0.0001	<0.0001
																											100 mM NaCl Dex MOCK vs. 150 mM NaCl Dex 0.1μM	0.0007	<0.0001
																											100 mM NaCl Dex MOCK vs. 150 mM NaCl Dex 1μM	0.0109	<0.0001
																											100 mM NaCl Dex MOCK vs. 250 mM NaCl Dex MOCK	<0.0001	<0.0001
																											100 mM NaCl Dex MOCK vs. 250 mM NaCl Dex 0.1μM	<0.0001	<0.0001
																											100 mM NaCl Dex MOCK vs. 250 mM NaCl Dex 1μM	<0.0001	<0.0001
																											100 mM NaCl Dex 0.1μM vs. 100 mM NaCl Dex 1μM	>0.9999	<0.0001
																											100 mM NaCl Dex 0.1μM vs. 150 mM NaCl Dex MOCK	0.001	<0.0001
																											100 mM NaCl Dex 0.1μM vs. 150 mM NaCl Dex 0.1μM	0.0078	<0.0001
																											100 mM NaCl Dex 0.1μM vs. 150 mM NaCl Dex 1μM	0.0667	<0.0001
																											100 mM NaCl Dex 0.1μM vs. 250 mM NaCl Dex MOCK	<0.0001	0.021
																											100 mM NaCl Dex 0.1μM vs. 250 mM NaCl Dex 0.1μM	<0.0001	<0.0001
																											100 mM NaCl Dex 0.1μM vs. 250 mM NaCl Dex 1μM	<0.0001	<0.0001
																											100 mM NaCl Dex 1μM vs. 150 mM NaCl Dex MOCK	0.0039	<0.0001
																											100 mM NaCl Dex 1μM vs. 150 mM NaCl Dex 0.1μM	0.0244	<0.0001
																											100 mM NaCl Dex 1μM vs. 150 mM NaCl Dex 1μM	0.0187	<0.0001
																											100 mM NaCl Dex 1μM vs. 250 mM NaCl Dex MOCK	<0.0001	<0.0001
																											100 mM NaCl Dex 1μM vs. 250 mM NaCl Dex 0.1μM	<0.0001	0.7373
																											100 mM NaCl Dex 1μM vs. 250 mM NaCl Dex 1μM	<0.0001	<0.0001
																											150 mM NaCl Dex MOCK vs. 150 mM NaCl Dex 0.1μM	>0.9999	<0.0001
																											150 mM NaCl Dex MOCK vs. 150 mM NaCl Dex 1μM	0.9931	<0.0001
																											150 mM NaCl Dex MOCK vs. 250 mM NaCl Dex MOCK	<0.0001	<0.0001
																											150 mM NaCl Dex MOCK vs. 250 mM NaCl Dex 0.1μM	<0.0001	<0.0001
																											150 mM NaCl Dex MOCK vs. 250 mM NaCl Dex 1μM	<0.0001	<0.0001
																											150 mM NaCl Dex 0.1μM vs. 150 mM NaCl Dex 1μM	>0.9999	<0.0001
																											150 mM NaCl Dex 0.1μM vs. 250 mM NaCl Dex MOCK	<0.0001	0.7997
																											150 mM NaCl Dex 0.1μM vs. 250 mM NaCl Dex 0.1μM	<0.0001	<0.0001
																											150 mM NaCl Dex 0.1μM vs. 250 mM NaCl Dex 1μM	<0.0001	<0.0001
																											150 mM NaCl Dex 1μM vs. 250 mM NaCl Dex MOCK	<0.0001	<0.0001
																											150 mM NaCl Dex 1μM vs. 250 mM NaCl Dex 0.1μM	<0.0001	0.0007
																											150 mM NaCl Dex 1μM vs. 250 mM NaCl Dex 1μM	<0.0001	0.0062
																											250 mM NaCl Dex MOCK vs. 250 mM NaCl Dex 0.1μM	>0.9999	<0.0001
																											250 mM NaCl Dex MOCK vs. 250 mM NaCl Dex 1μM	>0.9999	<0.0001
																											250 mM NaCl Dex 0.1μM vs. 250 mM NaCl Dex 1μM	>0.9999	<0.0001
[truncated: 25 more columns]

## Sheet: Supplementary Figure 5
Supplementary Figure 5b	Halotropic curvature(o)
	col-0																								35S:SMB-GR
NaCl	Mock						100 mM						150 mM						250 mM						Mock						100 mM						150 mM						250 mM
Dex		MOCK		0.1 μM		1 μM		MOCK		0.1 μM		1 μM		MOCK		0.1 μM		1 μM		MOCK		0.1 μM		1 μM		MOCK		0.1 μM		1 μM		MOCK		0.1 μM		1 μM		MOCK		0.1 μM		1 μM		MOCK		0.1 μM		1 μM
	Root1	-34.95	Root1	-15.885	Root1	-23.455	Root1	-22.518	Root1	-22.715	Root1	-18.153	Root1	-4.19	Root1	-6.34	Root1	-10.204	Root1	1.217	Root1	3.824	Root1	-1.975	Root1	-29.852	Root1	-46.827	Root1	-42.09	Root1	-18.711	Root1	-18.148	Root1	-18.656	Root1	2.468	Root1	-9.262	Root1	-19.38	Root1	0.973	Root1	1.348	Root1	-1.654
	Root2	-23.677	Root2	-15.709	Root2	-18.321	Root2	-19.947	Root2	-14.333	Root2	-13.807	Root2	2.921	Root2	-3.977	Root2	0.091	Root2	2.151	Root2	6.999	Root2	5.464	Root2	-29.631	Root2	-27.957	Root2	-27.897	Root2	-16.959	Root2	-15.124	Root2	-16.261	Root2	2.573	Root2	-4.004	Root2	-13.242	Root2	3.398	Root2	1.787	Root2	0
	Root3	-22.62	Root3	-15.461	Root3	-16.454	Root3	-16.353	Root3	-11.634	Root3	-10.561	Root3	3.923	Root3	-3.807	Root3	1.572	Root3	6.289	Root3	7.549	Root3	6.263	Root3	-26.546	Root3	-22.588	Root3	-26.011	Root3	-14.898	Root3	-8.813	Root3	-13.466	Root3	4.97	Root3	1.878	Root3	-7.619	Root3	9.162	Root3	3.23	Root3	0.591
	Root4	-21.14	Root4	-14.44	Root4	-16.288	Root4	-8.881	Root4	-10.822	Root4	-6.394	Root4	4.548	Root4	1.581	Root4	2.765	Root4	6.943	Root4	9.744	Root4	6.826	Root4	-26.536	Root4	-17.046	Root4	-23.758	Root4	-14.621	Root4	1.104	Root4	-12.926	Root4	6.009	Root4	2.498	Root4	-3.69	Root4	11.142	Root4	8.344	Root4	1.088
	Root5	-18.02	Root5	-13.431	Root5	-14.267	Root5	-7.921	Root5	-9.462	Root5	-5.108	Root5	6.521	Root5	1.723	Root5	4.731	Root5	7.7	Root5	10.061	Root5	7.131	Root5	-25.636	Root5	-14.857	Root5	-22.744	Root5	-12.998	Root5	1.497	Root5	-9.841	Root5	6.1	Root5	3.658	Root5	1.79	Root5	12.995	Root5	8.427	Root5	1.444
	Root6	-17.772	Root6	-12.637	Root6	-13.206	Root6	-6.968	Root6	-7.479	Root6	-3.478	Root6	6.818	Root6	1.893	Root6	5.237	Root6	7.75	Root6	11.842	Root6	7.608	Root6	-25.311	Root6	-14.328	Root6	-21.424	Root6	-11.288	Root6	1.679	Root6	-9.612	Root6	6.355	Root6	3.674	Root6	2.535	Root6	13.36	Root6	8.442	Root6	1.79
	Root7	-17.603	Root7	-12.074	Root7	-12.564	Root7	-6.486	Root7	-6.71	Root7	-1.819	Root7	7.732	Root7	1.988	Root7	6.24	Root7	9.955	Root7	11.961	Root7	8.451	Root7	-24.305	Root7	-11.997	Root7	-21.038	Root7	-9.752	Root7	1.769	Root7	-7.795	Root7	7.028	Root7	4.997	Root7	3.136	Root7	13.761	Root7	9.462	Root7	2.099
	Root8	-16.307	Root8	-11.929	Root8	-12.155	Root8	-4.611	Root8	-4.946	Root8	-1.55	Root8	8.036	Root8	3.013	Root8	6.864	Root8	10.421	Root8	11.964	Root8	8.746	Root8	-24.01	Root8	-11.757	Root8	-14.637	Root8	-8.872	Root8	2.121	Root8	-6.695	Root8	7.739	Root8	5.214	Root8	3.144	Root8	14.335	Root8	10.763	Root8	2.343
	Root9	-15.065	Root9	-11.592	Root9	-12.037	Root9	-3.186	Root9	-4.524	Root9	0.512	Root9	8.246	Root9	3.906	Root9	7.388	Root9	10.797	Root9	12.583	Root9	9.367	Root9	-21.791	Root9	-11.494	Root9	-13.923	Root9	-7.071	Root9	2.141	Root9	-6.574	Root9	7.751	Root9	6.613	Root9	3.267	Root9	15.781	Root9	12.723	Root9	4.373
	Root10	-14.172	Root10	-11.589	Root10	-11.965	Root10	-2.729	Root10	-4.296	Root10	1.484	Root10	8.9	Root10	3.941	Root10	7.626	Root10	12.929	Root10	12.834	Root10	10.62	Root10	-21.203	Root10	-11.355	Root10	-13.349	Root10	-6.954	Root10	2.714	Root10	-4.122	Root10	7.907	Root10	8.493	Root10	5.034	Root10	17.965	Root10	14.263	Root10	6.622
	Root11	-14.162	Root11	-11.211	Root11	-11.848	Root11	-2.261	Root11	-4.191	Root11	1.534	Root11	9.272	Root11	4.179	Root11	7.762	Root11	13.605	Root11	13.06	Root11	11.059	Root11	-21.123	Root11	-10.796	Root11	-12.961	Root11	-5.645	Root11	2.921	Root11	-2.316	Root11	8.36	Root11	9.273	Root11	5.253	Root11	18.19	Root11	14.808	Root11	6.764
	Root12	-13.934	Root12	-10.723	Root12	-11.81	Root12	-2.015	Root12	-4.103	Root12	3.106	Root12	9.328	Root12	4.529	Root12	7.771	Root12	13.736	Root12	13.473	Root12	11.82	Root12	-20.747	Root12	-10.686	Root12	-12.792	Root12	-4.485	Root12	3.39	Root12	0.735	Root12	8.502	Root12	12.931	Root12	6.964	Root12	18.279	Root12	15.741	Root12	6.77
	Root13	-13.166	Root13	-9.841	Root13	-10.848	Root13	-1.878	Root13	-2.694	Root13	3.175	Root13	11.189	Root13	4.932	Root13	8.696	Root13	15.166	Root13	13.589	Root13	12.486	Root13	-18.056	Root13	-10.532	Root13	-12.648	Root13	-4.332	Root13	3.756	Root13	0.749	Root13	9.13	Root13	13.4	Root13	8.385	Root13	18.628	Root13	17.85	Root13	6.91
	Root14	-11.944	Root14	-9.382	Root14	-10.339	Root14	-1.813	Root14	-2.426	Root14	3.38	Root14	11.531	Root14	5.152	Root14	9.319	Root14	16.699	Root14	13.878	Root14	12.643	Root14	-16.462	Root14	-10.142	Root14	-12.155	Root14	-3.594	Root14	4.3	Root14	0.997	Root14	9.357	Root14	14.237	Root14	9.793	Root14	18.629	Root14	18.435	Root14	8.521
	Root15	-11.42	Root15	-8.763	Root15	-9.455	Root15	1.102	Root15	0.604	Root15	4.164	Root15	11.611	Root15	5.262	Root15	9.601	Root15	17.241	Root15	14.647	Root15	14.085	Root15	-15.909	Root15	-9.951	Root15	-12.034	Root15	-2.839	Root15	5.787	Root15	1.094	Root15	10.228	Root15	14.62	Root15	9.981	Root15	18.658	Root15	19.082	Root15	9.029
	Root16	-11.051	Root16	-8.613	Root16	-8.741	Root16	2.288	Root16	0.744	Root16	4.537	Root16	11.708	Root16	5.279	Root16	10.049	Root16	17.676	Root16	15.437	Root16	14.635	Root16	-15.831	Root16	-9.71	Root16	-11.301	Root16	1.801	Root16	6.571	Root16	3.145	Root16	11.1	Root16	14.635	Root16	10.82	Root16	20.911	Root16	19.174	Root16	10.797
	Root17	-10.864	Root17	-7.469	Root17	-8.628	Root17	2.36	Root17	1.494	Root17	4.615	Root17	11.851	Root17	6.506	Root17	10.091	Root17	18.072	Root17	16.387	Root17	16.201	Root17	-15.829	Root17	-9.578	Root17	-11.235	Root17	1.818	Root17	6.694	Root17	3.201	Root17	11.559	Root17	14.696	Root17	11.416	Root17	22.347	Root17	20.465	Root17	10.83
	Root18	-10.729	Root18	-7.297	Root18	-8.383	Root18	2.474	Root18	4.393	Root18	5.215	Root18	13.665	Root18	6.617	Root18	10.863	Root18	18.595	Root18	16.865	Root18	16.75	Root18	-15.479	Root18	-8.93	Root18	-10.685	Root18	2.002	Root18	7.748	Root18	3.238	Root18	12.284	Root18	15.87	Root18	13.014	Root18	22.764	Root18	21.123	Root18	12.552
	Root19	-10.02	Root19	-7.261	Root19	-8.367	Root19	2.76	Root19	4.558	Root19	5.579	Root19	13.772	Root19	6.71	Root19	12.09	Root19	18.859	Root19	16.905	Root19	16.934	Root19	-13.626	Root19	-8.882	Root19	-9.713	Root19	2.418	Root19	7.951	Root19	3.458	Root19	12.908	Root19	16.756	Root19	13.799	Root19	22.906	Root19	22.655	Root19	13.069
	Root20	-9.779	Root20	-6.841	Root20	-8.27	Root20	3.054	Root20	4.609	Root20	5.814	Root20	14.236	Root20	7.556	Root20	12.771	Root20	18.984	Root20	18.004	Root20	17.266	Root20	-12.43	Root20	-8.52	Root20	-8.13	Root20	2.447	Root20	9.54	Root20	3.609	Root20	13.642	Root20	17.397	Root20	13.981	Root20	23.87	Root20	22.683	Root20	15.131
	Root21	-9.392	Root21	-6.827	Root21	-8.253	Root21	3.082	Root21	4.853	Root21	5.968	Root21	14.513	Root21	9.355	Root21	12.931	Root21	20.277	Root21	18.239	Root21	17.511	Root21	-12.124	Root21	-8.276	Root21	-7.504	Root21	3.187	Root21	10.575	Root21	3.814	Root21	14.217	Root21	17.826	Root21	14.962	Root21	24.121	Root21	23.42	Root21	16.189
	Root22	-9.028	Root22	-6.558	Root22	-7.25	Root22	3.18	Root22	5.152	Root22	6.298	Root22	15.36	Root22	9.493	Root22	13.528	Root22	20.671	Root22	18.667	Root22	18.203	Root22	-11.965	Root22	-8.114	Root22	-5.047	Root22	4.019	Root22	10.733	Root22	3.967	Root22	14.613	Root22	18.278	Root22	14.967	Root22	24.624	Root22	23.625	Root22	16.358
	Root23	-8.949	Root23	-6.356	Root23	-6.47	Root23	3.468	Root23	5.788	Root23	6.313	Root23	16.101	Root23	9.788	Root23	13.761	Root23	20.867	Root23	18.739	Root23	18.741	Root23	-11.211	Root23	-7.935	Root23	-4.657	Root23	4.322	Root23	11.098	Root23	5.374	Root23	15.086	Root23	18.78	Root23	16.006	Root23	24.858	Root23	24.222	Root23	17.049
	Root24	-8.218	Root24	-6.34	Root24	-6.223	Root24	3.78	Root24	6.968	Root24	6.792	Root24	16.208	Root24	11.148	Root24	15.461	Root24	22.306	Root24	18.752	Root24	18.961	Root24	-10.815	Root24	-7.187	Root24	-4.484	Root24	4.441	Root24	11.115	Root24	5.496	Root24	15.876	Root24	18.93	Root24	16.104	Root24	25.168	Root24	25.139	Root24	17.447
	Root25	-8.111	Root25	-6.286	Root25	-6.203	Root25	4.017	Root25	7.613	Root25	6.882	Root25	16.231	Root25	12.804	Root25	15.558	Root25	22.313	Root25	18.853	Root25	19.21	Root25	-10.264	Root25	-7.156	Root25	-3.843	Root25	4.501	Root25	11.216	Root25	6.009	Root25	16.586	Root25	19.34	Root25	16.662	Root25	25.829	Root25	25.852	Root25	18.401
	Root26	-7.023	Root26	-6.138	Root26	-5.927	Root26	4.028	Root26	7.676	Root26	7.472	Root26	17.178	Root26	13.069	Root26	16.133	Root26	22.584	Root26	19.607	Root26	19.592	Root26	-9.55	Root26	-6.989	Root26	-2.834	Root26	4.576	Root26	11.248	Root26	6.397	Root26	16.645	Root26	20.889	Root26	17.108	Root26	26.44	Root26	26.523	Root26	18.679
	Root27	-6.786	Root27	-5.857	Root27	-5.5	Root27	4.038	Root27	8.599	Root27	7.782	Root27	17.489	Root27	14.995	Root27	16.269	Root27	23.232	Root27	20.403	Root27	20.709	Root27	-9.411	Root27	-6.534	Root27	-2.797	Root27	4.942	Root27	11.514	Root27	6.742	Root27	16.935	Root27	21.714	Root27	17.301	Root27	27.451	Root27	30.481	Root27	20.607
	Root28	-6.783	Root28	-5.254	Root28	-4.758	Root28	4.259	Root28	8.678	Root28	9.49	Root28	17.541	Root28	15.029	Root28	16.944	Root28	23.471	Root28	22.38	Root28	20.932	Root28	-9.019	Root28	-6.462	Root28	-1.931	Root28	5.086	Root28	12.385	Root28	9.071	Root28	17.354	Root28	21.73	Root28	17.401	Root28	29.114	Root28	30.768	Root28	21.013
	Root29	-6.725	Root29	-5.032	Root29	-4.702	Root29	4.38	Root29	8.973	Root29	9.612	Root29	17.65	Root29	15.372	Root29	17.167	Root29	23.825	Root29	22.38	Root29	20.966	Root29	-8.881	Root29	-6.325	Root29	-1.177	Root29	5.102	Root29	12.402	Root29	9.246	Root29	17.579	Root29	21.957	Root29	17.928	Root29	29.159	Root29	30.964	Root29	21.17
	Root30	-6.072	Root30	-4.735	Root30	-3.991	Root30	4.766	Root30	9.911	Root30	10.061	Root30	17.913	Root30	15.623	Root30	18.666	Root30	24.094	Root30	22.553	Root30	21.251	Root30	-8.486	Root30	-6.2	Root30	0	Root30	7.211	Root30	12.845	Root30	9.502	Root30	17.592	Root30	22.037	Root30	18.476	Root30	30.256	Root30	32.171	Root30	21.259
	Root31	-5.877	Root31	-4.461	Root31	-3.9	Root31	5.398	Root31	10.758	Root31	10.098	Root31	18.385	Root31	16.691	Root31	19.224	Root31	24.228	Root31	23.025	Root31	21.336	Root31	-8.47	Root31	-4.855	Root31	0.5	Root31	7.231	Root31	13.102	Root31	10.069	Root31	17.819	Root31	22.276	Root31	18.778	Root31	30.304	Root31	32.392	Root31	22.358
	Root32	-4.95	Root32	-4.151	Root32	-3.125	Root32	5.469	Root32	11.443	Root32	10.357	Root32	18.435	Root32	17.031	Root32	19.595	Root32	24.545	Root32	23.984	Root32	21.697	Root32	-8.252	Root32	-3.627	Root32	0.955	Root32	7.735	Root32	13.103	Root32	10.305	Root32	18.293	Root32	22.409	Root32	19.533	Root32	30.817	Root32	32.979	Root32	22.426
	Root33	-4.598	Root33	-3.787	Root33	-3.013	Root33	6.104	Root33	11.615	Root33	10.474	Root33	18.438	Root33	17.187	Root33	19.943	Root33	24.569	Root33	24.167	Root33	22.133	Root33	-8.216	Root33	-2.394	Root33	1.406	Root33	7.924	Root33	13.683	Root33	11.805	Root33	18.816	Root33	22.796	Root33	19.558	Root33	31.185	Root33	35.007	Root33	22.62
	Root34	-3.693	Root34	-3.604	Root34	-2.987	Root34	7.193	Root34	12.024	Root34	10.923	Root34	18.972	Root34	17.312	Root34	20.063	Root34	24.573	Root34	24.864	Root34	22.243	Root34	-7.918	Root34	-1.675	Root34	1.511	Root34	7.943	Root34	14.322	Root34	11.995	Root34	19.435	Root34	23.341	Root34	19.879	Root34	31.469	Root34	35.119	Root34	22.717
	Root35	-3.13	Root35	-3.35	Root35	-2.702	Root35	8.13	Root35	12.965	Root35	11.241	Root35	19.072	Root35	17.605	Root35	20.818	Root35	25.313	Root35	25.001	Root35	23.025	Root35	-7.37	Root35	-1.098	Root35	1.66	Root35	8.014	Root35	14.649	Root35	12.225	Root35	19.499	Root35	25.288	Root35	21.268	Root35	31.487	Root35	35.173	Root35	23.629
	Root36	-2.752	Root36	-1.811	Root36	-2.031	Root36	8.32	Root36	13.021	Root36	13.466	Root36	19.335	Root36	18.139	Root36	21.051	Root36	27.332	Root36	25.201	Root36	23.199	Root36	-6.874	Root36	-0.877	Root36	1.661	Root36	8.038	Root36	14.676	Root36	12.475	Root36	20.985	Root36	25.596	Root36	21.801	Root36	31.661	Root36	35.218	Root36	23.806
	Root37	-2.744	Root37	-1.19	Root37	-1.581	Root37	9.221	Root37	13.108	Root37	13.748	Root37	20.096	Root37	18.211	Root37	21.2	Root37	28.115	Root37	25.388	Root37	23.655	Root37	-6.776	Root37	-0.614	Root37	1.975	Root37	8.207	Root37	14.704	Root37	14.036	Root37	21.579	Root37	25.809	Root37	22.134	Root37	32.578	Root37	35.591	Root37	23.962
	Root38	-2.282	Root38	1.513	Root38	-1.162	Root38	9.377	Root38	13.749	Root38	15.029	Root38	20.854	Root38	18.365	Root38	21.275	Root38	30.835	Root38	26.386	Root38	23.709	Root38	-6.54	Root38	0.428	Root38	3.085	Root38	8.888	Root38	15.38	Root38	14.258	Root38	21.902	Root38	25.866	Root38	22.203	Root38	33.69	Root38	35.838	Root38	24.089
	Root39	-0.996	Root39	1.735	Root39	-1.103	Root39	9.657	Root39	14.318	Root39	15.483	Root39	21.623	Root39	20.838	Root39	21.782	Root39	31.06	Root39	26.639	Root39	25.058	Root39	-6.317	Root39	0.813	Root39	3.606	Root39	8.97	Root39	15.909	Root39	14.62	Root39	22.068	Root39	26.18	Root39	22.568	Root39	34.299	Root39	36.254	Root39	25.56
	Root40	-0.932	Root40	1.79	Root40	-0.042	Root40	10.491	Root40	14.601	Root40	15.522	Root40	22.35	Root40	21.258	Root40	21.887	Root40	31.647	Root40	26.846	Root40	25.463	Root40	-6.097	Root40	1.409	Root40	4.014	Root40	9.184	Root40	17.877	Root40	15.285	Root40	24.1	Root40	26.801	Root40	23.334	Root40	34.527	Root40	36.529	Root40	27.33
	Root41	-0.505	Root41	1.956	Root41	0.084	Root41	10.56	Root41	16.04	Root41	15.925	Root41	22.614	Root41	21.445	Root41	23.796	Root41	32.471	Root41	26.847	Root41	25.623	Root41	-5.714	Root41	3.391	Root41	4.862	Root41	9.423	Root41	18.156	Root41	16.049	Root41	24.228	Root41	26.878	Root41	23.662	Root41	34.703	Root41	36.87	Root41	27.607
	Root42	1.708	Root42	1.97	Root42	0.47	Root42	10.739	Root42	16.084	Root42	16.106	Root42	22.623	Root42	22.749	Root42	24.062	Root42	32.8	Root42	30.358	Root42	26.616	Root42	-5.085	Root42	3.535	Root42	5.21	Root42	9.625	Root42	18.252	Root42	16.319	Root42	24.315	Root42	28.25	Root42	24.057	Root42	35.538	Root42	37.962	Root42	28.054
	Root43	1.909	Root43	2.787	Root43	1.726	Root43	11.497	Root43	17.454	Root43	16.504	Root43	23.962	Root43	22.841	Root43	24.167	Root43	32.991	Root43	31.03	Root43	26.94	Root43	-4.912	Root43	3.662	Root43	5.758	Root43	10.579	Root43	18.532	Root43	16.887	Root43	24.479	Root43	28.474	Root43	24.711	Root43	35.538	Root43	38.371	Root43	28.948
	Root44	2.449	Root44	3.412	Root44	1.763	Root44	11.788	Root44	17.644	Root44	17.307	Root44	24.826	Root44	23.199	Root44	24.555	Root44	35.799	Root44	31.444	Root44	27.647	Root44	-4.803	Root44	4.578	Root44	5.782	Root44	10.781	Root44	18.61	Root44	17.069	Root44	24.718	Root44	30.669	Root44	25.168	Root44	36.274	Root44	39.14	Root44	29.249
	Root45	2.994	Root45	3.813	Root45	1.796	Root45	11.937	Root45	17.969	Root45	17.387	Root45	24.966	Root45	25.042	Root45	24.771	Root45	36.597	Root45	32.545	Root45	27.774	Root45	-4.263	Root45	5.289	Root45	6.105	Root45	10.97	Root45	18.789	Root45	17.103	Root45	25.54	Root45	31.088	Root45	25.49	Root45	37.117	Root45	39.291	Root45	29.269
	Root46	3.918	Root46	4.204	Root46	2.121	Root46	12.335	Root46	18.628	Root46	17.431	Root46	25.964	Root46	26.862	Root46	25.691	Root46	36.634	Root46	34.846	Root46	27.918	Root46	-3.84	Root46	6.128	Root46	6.115	Root46	11.206	Root46	18.825	Root46	17.681	Root46	26.16	Root46	31.201	Root46	26.565	Root46	37.405	Root46	39.804	Root46	29.364
	Root47	4.362	Root47	5.36	Root47	2.548	Root47	13.174	Root47	18.986	Root47	18.103	Root47	26.574	Root47	28.148	Root47	27.063	Root47	37.833	Root47	37.648	Root47	27.961	Root47	-2.773	Root47	6.809	Root47	6.368	Root47	11.464	Root47	20.518	Root47	18.495	Root47	26.239	Root47	31.789	Root47	27.263	Root47	38.105	Root47	40.365	Root47	29.427
	Root48	4.565	Root48	5.831	Root48	3.275	Root48	14.402	Root48	19.017	Root48	19.069	Root48	26.887	Root48	28.797	Root48	27.898	Root48	41.162	Root48	39.413	Root48	29.661	Root48	-2.45	Root48	7.568	Root48	6.449	Root48	11.739	Root48	20.556	Root48	18.72	Root48	26.98	Root48	31.909	Root48	27.525	Root48	38.421	Root48	40.914	Root48	29.957
	Root49	6.241	Root49	6.493	Root49	4	Root49	14.859	Root49	21.219	Root49	21.255	Root49	27.978	Root49	30.702	Root49	28.443	Root49	41.541	Root49	40.26	Root49	30.017	Root49	-2.401	Root49	7.651	Root49	6.465	Root49	11.833	Root49	20.787	Root49	18.851	Root49	28.013	Root49	32.168	Root49	27.94	Root49	38.946	Root49	41.652	Root49	30.168
	Root50	7.326	Root50	7.324	Root50	4.031	Root50	16.157	Root50	24.396	Root50	21.39	Root50	29.22	Root50	31.126	Root50	28.61	Root50	41.988	Root50	45.048	Root50	30.951	Root50	-2.291	Root50	7.87	Root50	6.902	Root50	12.427	Root50	21.87	Root50	18.993	Root50	29.02	Root50	32.418	Root50	29.624	Root50	39.214	Root50	42.485	Root50	30.625
	Root51	7.719	Root51	7.398	Root51	4.919	Root51	16.428	Root51	28.321	Root51	21.779	Root51	30.719	Root51	32.125	Root51	29.916	Root51	42.997	Root51	46.026	Root51	31.759	Root51	-2.146	Root51	8.504	Root51	7.125	Root51	12.751	Root51	22.271	Root51	19.261	Root51	29.091	Root51	32.466	Root51	31.01	Root51	39.348	Root51	43.452	Root51	31.007
	Root52	7.844	Root52	8.13	Root52	5.375	Root52	16.829	Root52	30.421	Root52	25.849	Root52	31.194	Root52	32.13	Root52	34.284	Root52	46.894	Root52	52.853	Root52	33.016	Root52	-0.407	Root52	8.77	Root52	7.289	Root52	12.868	Root52	22.296	Root52	19.903	Root52	30.397	Root52	35.103	Root52	31.201	Root52	40.305	Root52	43.979	Root52	31.122
	Root53	9.009	Root53	8.575	Root53	5.407	Root53	16.844	Root53	31.163	Root53	26.575	Root53	32.8	Root53	35.701	Root53	35.73	Root53	65.851	Root53	63.043	Root53	33.166	Root53	0.512	Root53	8.911	Root53	8.579	Root53	13.055	Root53	22.714	Root53	20.822	Root53	30.61	Root53	36.596	Root53	31.357	Root53	40.7	Root53	44.236	Root53	31.513
	Root54	10.141	Root54	11.226	Root54	5.847	Root54	17.003	Root54	32.08	Root54	29.549	Root54	34.358	Root54	38.696	Root54	36.91			Root54	72.22	Root54	33.857	Root54	0.699	Root54	9.606	Root54	9.081	Root54	13.348	Root54	22.99	Root54	21.761	Root54	30.831	Root54	36.759	Root54	32.216	Root54	41.262	Root54	44.436	Root54	31.562
	Root55	11.083	Root55	12.583	Root55	10.052	Root55	17.038	Root55	34.598	Root55	45.69	Root55	35.165	Root55	42.462	Root55	40.243					Root55	34.55	Root55	0.79	Root55	10.013	Root55	9.224	Root55	14.581	Root55	23.361	Root55	21.771	Root55	31.442	Root55	36.87	Root55	32.347	Root55	41.459	Root55	45.65	Root55	31.908
			Root56	16.976	Root56	10.572	Root56	17.329					Root56	35.29									Root56	35.121	Root56	1.58	Root56	10.426	Root56	9.946	Root56	15.516	Root56	24.015	Root56	22.286	Root56	31.759	Root56	37.504	Root56	35.07	Root56	41.542	Root56	46.743	Root56	33.129
							Root57	17.331															Root57	36.92	Root57	1.909	Root57	13.274	Root57	12.995	Root57	15.751	Root57	24.045	Root57	22.291	Root57	31.781	Root57	37.698	Root57	35.773	Root57	42.207	Root57	47.261	Root57	33.175
							Root58	17.54															Root58	38.32	Root58	3.27	Root58	13.728	Root58	13.531	Root58	16.956	Root58	24.116	Root58	22.989	Root58	32.217	Root58	37.905	Root58	35.93	Root58	42.306	Root58	47.366	Root58	34.077
							Root59	18.405															Root59	38.454	Root59	3.528	Root59	14.657	Root59	14.651	Root59	17.371	Root59	24.905	Root59	23.108	Root59	32.809	Root59	38.089	Root59	36.076	Root59	42.51	Root59	49.899	Root59	34.324
							Root60	20.053															Root60	39.641	Root60	4.154	Root60	15.733	Root60	16.276	Root60	17.582	Root60	25.334	Root60	23.598	Root60	33.389	Root60	38.157	Root60	36.374	Root60	44.241	Root60	51.501	Root60	34.509
							Root61	20.946															Root61	39.933	Root61	4.174	Root61	16.425	Root61	17.525	Root61	18.068	Root61	25.651	Root61	23.902	Root61	33.482	Root61	38.454	Root61	38.443	Root61	44.648	Root61	52.422	Root61	35.096
							Root62	21.027															Root62	40.768	Root62	4.332	Root62	17.193	Root62	18.082	Root62	18.542	Root62	26.653	Root62	24.369	Root62	33.848	Root62	38.551	Root62	39.927	Root62	44.662	Root62	52.615	Root62	35.117
							Root63	28.175															Root63	42.325	Root63	4.505	Root63	19.093	Root63	19.109	Root63	19.001	Root63	26.835	Root63	28.464	Root63	35.159	Root63	38.646	Root63	40.031	Root63	45.115	Root63	52.695	Root63	36.384
							Root64	32.351															Root64	43.531	Root64	5.339			Root64	19.757	Root64	19.182	Root64	26.87	Root64	30.054	Root64	35.991	Root64	40.186	Root64	40.919	Root64	53.341	Root64	54.586	Root64	36.469
																							Root65	44.151	Root65	6.821					Root65	20.462	Root65	27.86	Root65	30.426	Root65	37.147	Root65	40.272	Root65	42.879	Root65	54.382	Root65	55.939	Root65	37.194
																							Root66	45.204	Root66	7.429					Root66	20.985	Root66	29.659	Root66	31.205	Root66	37.988	Root66	41.186	Root66	43.299	Root66	57.426	Root66	57.913	Root66	38.29
																							Root67	52.496	Root67	8.877					Root67	22.115	Root67	29.883	Root67	31.278	Root67	38.675	Root67	42.798	Root67	43.332	Root67	61.587	Root67	57.926	Root67	38.437
																							Root68	56.809							Root68	22.122	Root68	30.121	Root68	31.854	Root68	40.446	Root68	43.603	Root68	43.668	Root68	74.761	Root68	57.995	Root68	39.401
																							Root69	56.882							Root69	23.374	Root69	31.049	Root69	31.961	Root69	40.516	Root69	45.129	Root69	46.302			Root69	62.049	Root69	40.601
																															Root70	23.99	Root70	31.206	Root70	36.552	Root70	41.669	Root70	45.719	Root70	47.545			Root70	70.373	Root70	41.987
																															Root71	24.331	Root71	31.451	Root71	37.909	Root71	42.444	Root71	46.159	Root71	50.572			Root71	72.09	Root71	42.61
																															Root72	30.599	Root72	31.565	Root72	40.17	Root72	42.534	Root72	46.848	Root72	57.301			Root72	96.459	Root72	43.315
																															Root73	31.42	Root73	32.051	Root73	40.18	Root73	43.483	Root73	50.528	Root73	59.153			Root73	101.552	Root73	44.533
																															Root74	31.805	Root74	33.673	Root74	41.212	Root74	44.54	Root74	51.831	Root74	60.128					Root74	44.583
																															Root75	32.394	Root75	33.701	Root75	43.452	Root75	46.186	Root75	54.072	Root75	63.34					Root75	45
																															Root76	35.402	Root76	36.399	Root76	43.664	Root76	49.074	Root76	57.181	Root76	63.812					Root76	45
																															Root77	36.674	Root77	36.434	Root77	44.239	Root77	51.267	Root77	59.036	Root77	64.926					Root77	45.02
																																	Root78	38.71	Root78	44.427	Root78	52.065	Root78	59.211	Root78	68.962					Root78	48.991
																																	Root79	41.448	Root79	47.701	Root79	56.197	Root79	60.945	Root79	70.36					Root79	49.071
																																	Root80	44.519	Root80	50.18			Root80	64.29	Root80	73.568					Root80	49.828
																																	Root81	47.726	Root81	61.777			Root81	71.458	Root81	88.668					Root81	49.867
																																	Root82	47.878					Root82	79.686							Root82	50.282
																																															Root83	50.911
																																															Root84	51.021
																																															Root85	52.431
																																															Root86	52.978
																																															Root87	54.118
																																															Root88	56.149
																																															Root89	57.319
																																															Root90	63.058
																																															Root91	68.575
																																															Root92	68.806
																																															Root93	74.291
																																															Root94	75.069
																																															Root95	77.196
																																															Root96	80.734
																																															Root97	89.47
																																															Root98	91.848
																																															Root99	111.453
		p value (two-way ANOVA by Tukey’s test)
		MOCK	100 mM NaCl	150 mM NaCl	250 mM NaCl
	Col-0 Dex 0 μM vs. Col-0 Dex 0.1 μM	0.6605	0.989	0.9051	>0.9999
	Col-0 Dex 0 μM vs. Col-0 Dex 1 μM	0.9631	0.8786	0.9998	>0.9999
	Col-0 Dex 0 μM vs. 35S:SMB-GR Dex 0 μM	0.8058	0.9168	0.1265	0.1537
	Col-0 Dex 0 μM vs. 35S:SMB-GR Dex 0.1 μM	0.0498	<0.0001	0.0001	0.0018
	Col-0 Dex 0 μM vs. 35S:SMB-GR Dex 1 μM	0.0307	0.0004	0.0035	0.0173
	Col-0 Dex 0.1 μM vs. Col-0 Dex 1 μM	0.9834	0.9973	0.9736	0.9999
	Col-0 Dex 0.1 μM vs. 35S:SMB-GR Dex 0 μM	0.0526	0.9996	0.0047	0.1438
	Col-0 Dex 0.1 μM vs. 35S:SMB-GR Dex 0.1 μM	0.9933	0.0004	<0.0001	0.0015
	Col-0 Dex 0.1 μM vs. 35S:SMB-GR Dex 1 μM	0.9462	0.0095	<0.0001	0.0153
	Col-0 Dex 1 μM vs. 35S:SMB-GR Dex 0 μM	0.2739	>0.9999	0.0627	0.181
	Col-0 Dex 1 μM vs. 35S:SMB-GR Dex 0.1 μM	0.8022	0.0029	<0.0001	0.0016
	Col-0 Dex 1 μM vs. 35S:SMB-GR Dex 1 μM	0.593	0.0456	0.0012	0.0171
	35S:SMB-GR Dex 0 μM vs. 35S:SMB-GR Dex 0.1 μM	0.0063	0.0003	0.0364	0.6549
	35S:SMB-GR Dex 0 μM vs. 35S:SMB-GR Dex 1 μM	0.0016	0.0098	0.2724	0.985
	35S:SMB-GR Dex 0.1 μM vs. 35S:SMB-GR Dex 1 μM	0.9993	0.9402	0.9445	0.9274
[truncated: 25 more columns]

## Sheet: Supplementary Figure 6
Supplementary Figure 6a		Na+ content (mg/g)												Supplementary Figure 6e	Plant weight
	Time	col-0			smb-3					p value (two-tailed Student’s t test)					col-0				smb-3						p value (two-tailed Student’s t test)
	3 d	52.088	49.095	50.744	46.506	41.018	54.119			3d	10d				mock		100 mM NaCl		mock		100 mM NaCl				mock	250 mM NaCl
	10 d	53.354	82.776	67.026	74.281	86.545	92.275		Col-0 vs. smb-3	0.428595	0.171989				Root1	23	Root1	20	Root1	30	Root1	20		Col-0 vs. smb-3	0.638793	0.497324
															Root2	32	Root2	20	Root2	35	Root2	15
															Root3	30	Root3	20	Root3	26	Root3	23
															Root4	29	Root4	17	Root4	28	Root4	18
															Root5	32	Root5	20	Root5	31	Root5	19
Supplementary Figure 6b		Na+ / K+								p value (two-tailed Student’s t test)					Root6	29	Root6	17	Root6	31	Root6	16
	Time	col-0			smb-3					3d	10d				Root7	28	Root7	20	Root7	24	Root7	19
	3 d	1.29426	1.32112	1.31189	1.198	1.37831	1.27889		Col-0 vs. smb-3	0.672336	0.483829				Root8	33	Root8	18	Root8	29	Root8	21
	10 d	1.44615	1.59747	1.3935	1.17543	1.36949	1.58456								Root9	29	Root9	19	Root9	30	Root9	20
															Root10	27	Root10	23	Root10	36	Root10	21
															Root11	31	Root11	20	Root11	30	Root11	20
															Root12	32	Root12	18	Root12	28	Root12	17
															Root13	32	Root13	22	Root13	37	Root13	18
Supplementary Figure 6c	Net Na+ influx rate (pmol·cm-2·s-1)									p value (two-tailed Student’s t test)							Root14	22			Root14	22
		col-0			smb-3					0 μm	150 μm	300 μm					Root15	17			Root15	18
	0 μm	9810.19	9608	10177.2	9048.2	9836	9690		Col-0 vs. smb-3	0.311036	0.772059	0.591448									Root16	19
	150 μm	10081.6	9564.06	9415	9476	10286	9599
	300 μm	10149.9	9133	9674	9053	9588	9696
														Supplementary Figure 6f
															Raw data	Gene	EF-1α	EXPRS	SOS1	SOS2	SOS3
Supplementary Figure 6d	Plant weight									p value (two-tailed Student’s t test)					Sample	Ct values
	col-0				smb-3					mock	250 mM NaCl				col-0	Sample 1	17.9667	19.2106	27.5828	26.3283	25.5298
	mock		250 mM NaCl		mock		250 mM NaCl		Col-0 vs. smb-3	0.440248	0.058069					Sample 2	17.762	19.3747	27.8436	26.0373	25.6226
	Root1	49	Root1	37	Root1	69	Root1	34								Sample 3	16.7109	18.2529	26.344	25.4672	24.1751
	Root2	56	Root2	41	Root2	64	Root2	36							smb-3	Sample 1	16.5897	18.2534	26.4428	25.4608	23.7796
	Root3	53	Root3	48	Root3	55	Root3	38								Sample 2	17.7	19.1552	27.217	26.0597	25.0614
	Root4	60	Root4	40	Root4	56	Root4	47								Sample 3	16.788	18.4473	26.6945	26.297	24.978
	Root5	68	Root5	47	Root5	58	Root5	34							col-0 NaCl	Sample 1	19.797	21.3173	29.8217	27.2618	28.2124
	Root6	49	Root6	50	Root6	50	Root6	36								Sample 2	19.9113	21.3806	29.3277	26.9113	27.7212
	Root7	61	Root7	50	Root7	67	Root7	38								Sample 3	18.7617	20.4264	28.2199	27.1023	26.7703
	Root8	56	Root8	40	Root8	58	Root8	39							smb-3 NaCl	Sample 1	19.1905	21.1228	28.9252	26.8972	27.0287
	Root9	51	Root9	49	Root9	74	Root9	43								Sample 2	19.8238	21.472	28.9909	27.0265	27.0336
	Root10	60	Root10	35	Root10	75	Root10	47								Sample 3	20.183	21.0046	28.7181	26.9484	26.8705
	Root11	76			Root11	57	Root11	35
	Root12	66			Root12	53	Root12	34							Relative expression
	Root13	61			Root13	52									gene	Col-0			smb-3			Col-0 Nacl			smb-3 Nacl
	Root14	58			Root14	69									SOS1	0.00196103	0.00161395	0.00214899	0.00192459	0.00226007	0.00185188	0.00162585	0.00243522	0.0025314	0.0022931	0.0030796	0.00358383
															SOS2	0.00467873	0.00564446	0.00394628	0.00380134	0.00504094	0.00243926	0.00958693	0.0130001	0.0054929	0.00935211	0.0120181	0.0122197
															SOS3	0.00813763	0.00752413	0.00966387	0.0121909	0.0100697	0.00608598	0.00496058	0.00841554	0.00691418	0.00853741	0.0119593	0.0128981
																p value (two-way ANOVA by Tukey’s test)
																SOS1	SOS2	SOS3
															Col-0 vs. smb-3	0.9501	0.7069	0.9452
															Col-0 vs. Col-0 Nacl	0.8146	0.3748	0.5608
															Col-0 vs. smb-3 Nacl	0.2265	0.0249	0.4114
															smb-3 vs. Col-0 Nacl	0.9281	0.2757	0.6134
															smb-3 vs. smb-3 Nacl	0.2738	0.0129	0.8702
															Col-0 Nacl vs. smb-3 Nacl	0.4464	0.8604	0.1842

## Sheet: Supplementary Figure 7
Supplementary Figure 7a	Relative expression															p value (two-way ANOVA by Tukey’s test)
	Mock							250 mM Nacl							mock:Col-0 vs. mock:smb-3	0.004
	gene	Col-0			smb-3			Col-0			smb-3				mock:Col-0 vs. NaCl:Col-0	>0.9999
	SMB	0.000914298	0.00052471	0.000379863	4.58187e-06	3.69726e-06	5.35161e-05	0.000604716	0.000605646	0.000593466	3.02984e-05	2.11447e-05	8.40241e-05		mock:Col-0 vs. NaCl:smb-3	0.0052
															mock:smb-3 vs. NaCl:Col-0	0.0042
															mock:smb-3 vs. NaCl:smb-3	0.9962
	Raw data	Gene	EF-1α	EXPRS	SMB										NaCl:Col-0 vs. NaCl:smb-3	0.0055
	Sample	Ct values
	col-0	Sample 1	16.9676	18.3743	27.7338
		Sample 2	16.691	17.7721	28.0413
		Sample 3	15.4171	16.8474	27.4662
	col-0 NaCl	Sample 1	17.5256	19.2566	29.1044
		Sample 2	16.7174	18.5996	28.3948
		Sample 3	16.1398	17.6104	27.5721
	smb-3	Sample 1	15.7526	17.3432	34.2819
		Sample 2	15.8156	17.1352	34.4738
		Sample 3	20.194	22.1253	35.4045
	smb-3 NaCl	Sample 1	19.2971	20.8546	35.0792
		Sample 2	17.8419	19.3306	34.097
		Sample 3	19.2621	20.7872	33.551
Supplementary Figure 7c	VENUS signal intensity (A.U.)																					p value (two-tailed Student’s t test)
		Left								Right												0 h	1 h	2 h	4 h
		Root 1	Root 2	Root 3	Root 4	Root 5	Root 6	Root 7	Root 8	Root 1	Root 2	Root 3	Root 4	Root 5	Root 6	Root 7	Root 8				left vs. right	0.9219	>0.9999	0.8956	0.9877
	0 h	5.052	6.125	4.659	6.07	3.285				4.931	6.108	3.618	4.288	3.654
	1 h	5.557	3.866	6.726	4.31	5.635	2.835	6.359	3.296	5.136	3.89	7.69	4.383	5.105	3.875	4.858	4.051
	2 h	3.716	6.444	5.5	3.408	3.231	3.927	3.995	5.044	4.156	6.544	5.319	3.155	3.932	5.01	4.643	6.087
	4 h	3.169	3.86	3.568	4.939	5.578	2.496	3.363	3.92	3.718	3.24	3.083	4.399	4.976	3.53	3.131	2.859
Supplementary Figure 7e	GFP signal intensity (A.U.)
	Left																Right
		Root 1	Root 2	Root 3	Root 4	Root 5	Root 6	Root 7	Root 8	Root 9	Root 10	Root 11	Root 12	Root 13	Root 14	Root 15	Root 1	Root 2	Root 3	Root 4	Root 5	Root 6	Root 7	Root 8	Root 9	Root 10	Root 11	Root 12	Root 13	Root 14	Root 15
	0 h	7.119	8.109	10.238	8.712	4.196	5.025										6.237	8.683	8.943	8.832	4.026	4.488
	1 h	9.337	7.622	10.882	9.106	9.237	7.935	9.189	7.778	8.005	7.424	8.527	7.425	9.473	6.936	8.959	9.374	8.279	10.444	9.218	9.103	7.195	8.691	7.977	7.205	7.441	8.347	7.494	9.176	6.977	8.702
	2 h	6.446	7.153	7.633	7.251	11.748	6.175	7.835	6.209	7.297	7.493	8.571	10.157	9.881	8.127		6.42	7.234	6.339	8.226	9.627	6.172	7.566	6.103	7.503	6.645	8.242	9.826	9.139	7.103
	4 h	9.801	7.95	12.169	8.756	8.998	9.823	7.098	9.439	8.623	7.997	7.462	9.117	7.588			10.212	7.716	11.89	7.829	9.634	8.746	7.935	8.878	8.814	7.027	7.192	8.669	7.955
		p value (two-tailed Student’s t test)
		0 h	1 h	2 h	4 h
	left vs. right	0.9863	0.9975	0.9024	0.9961

[truncated: 14 more sheets: Supplementary Figure 8, Supplementary Figure 9, Supplementary Figure 10, Supplementary Figure 11, Supplementary Figure 12, Supplementary Figure 13, Supplementary Figure 14, Supplementary Figure 15, Supplementary Figure 17, Supplementary Figure 18, Supplementary Figure 19, Supplementary Figure 20, Supplementary Figure 21, Supplementary Figure 22]
